# Supplementary material for: Cell type-dependent Erk-Akt pathway crosstalk regulates the proliferation of fetal neural progenitor cells
Source: Sci Rep. 2016 May 23;6:26547. doi: 10.1038/srep26547 (PMC4876380; doi:10.1038/srep26547)
Supplement: Supplementary Information [file srep26547-s2.xls]

## Sheet: averaged screen data
Supplementary Table 1 Primary screening results
		Average
Library	Compound name	Astrocyte	Rat CX	Rat VM
Natural	8-(2-methylbut-2-enoyl)-11-(3-methylbut-2enoyl)-2-oxo-1(10),3-guaiadien-12,6-olide	1.07	1.09	1.05
Natural	1,8-dihydroxy-3-methylanthraquinone	1.11	0.89	1.06
Natural	1,2,3,4-tetrahydro-6-methoxy-1-oxo-beta-carboline	0.96	1.15	1.02
Natural	haematoxylin	1.04	1.06	1.06
Natural	ribalinine	1.03	1.04	1.06
Natural	patchouli alcohol	1.04	1.07	0.99
Natural	2,5-Bis-(3,4-dimethoxy-phenyl)-3,4-dimethyl-tetrahydro-furan	0.98	1.05	0.82
Natural	humulone	1.02	1.08	1
Natural	sophocarpine	1.05	1.13	1.09
Natural	elegantissine	1.09	0.97	1
Natural	cyclo(tryptophyltryptophyl)	1.01	1.12	1.26
Natural	2.5-o-methylene mannitol	1.03	1.08	1.24
Natural	4-methyl-5-phenyl-2-oxazolidinone	0.98	1.1	1.06
Natural	deltamine	1.03	1.06	1.16
Natural	verbenalin	1.03	1.13	1.18
Natural	songorine n-oxide	1.03	1.1	1.21
Natural	9,13-epoxy-3,15,16,18-labdanetetrol	1.04	1.07	1.19
Natural	perfamine	1	1.03	1.12
Natural	foliosidine acetonide	1.05	0.96	0.83
Natural	hippeastrine	1.11	1.04	0.98
Natural	t2 toxin	0.24	0.24	0.19
Natural	17-methylmorphinan-3-ol	1.05	1.15	1.07
Natural	1-(2-hydroxy-3-methyl)-butyl-hydrocotarnine	1.1	1.15	1.06
Natural	petiline	1.04	0.69	0.57
Natural	hetisine	0.98	1.13	1.05
Natural	1-(4-Methoxy-but-2-ynyl)-1,2,3,4,5,6-hexahydro-[2,3']bipyridinyl	1.03	1.13	1.03
Natural	convolicine	1.02	1.11	1.12
Natural	2-methoxy-phenylacryloyl-lupinine	1	0.67	1
Natural	1-isopropyl-1,2,3,4,-tetrahydro-beta-carboline-3-carboxylic acid	1.01	1.16	1.13
Natural	9,10-dimethoxy-6ah-benzo[4,5][1,3]oxazino[2,3-a]isoindole-5,11-dione	1.02	1.15	1.03
Natural	4-hydroxy-3-[3-(4-hydroxy-3-methoxy-phenyl)-acryloyl]-6-methyl-pyran-2-one	1.28	1.12	1.01
Natural	1-(4-hydroxy-3-hydroxymethyl-tetrahydro-furan-2-yl)-5-methyl-1h-pyrimidine-2,4-dione	1.04	1.1	1.07
Natural	3-methoxy-6-methyl-6,7-dihydro-5h-dibenzo[c,e]azepin-2-ol	1.06	1.14	1.14
Natural	2-methoxy-1-methyl-3-(1-methyl-2,5-dioxo-2,5-dihydro-1h-pyrrol-3-yl)-1h-benzo[f]indole-4,9-dione	1.02	0.97	0.28
Natural	stictic acid	1.02	1.1	1.17
Natural	1-(4-oxo-4h-chromen-3-yl)-2,3,4,9-tetrahydro-1h-beta-carboline-3-carboxylic acid	0.89	1.1	1.22
Natural	2,3-dimethoxy-15-methyl-6,7,9,11,12,15-hexahydro-16-oxa-8-aza-cyclopenta[a]phenanthren-17-one	1.08	1.04	1.19
Natural	3-(2,3-dihydro-benzo[1,4]dioxin-6-yl)-7-hydroxy-chromen-2-one	1.05	1.09	0.79
Natural	2,3-dihydro-1h-pyrrolo[2,1-c][1,4]benzodiazepine-5,11(10h,11ah)-dione	0.99	1.09	1.14
Natural	daphnoretin	0.96	1.1	1.06
Natural	2-(3-methyl-5-oxo-2,5-dihydro-furan-2-ylmethyl)-quinoline	1.05	1.13	1.02
Natural	ormosanine	1.11	1.11	0.89
Natural	4-pyridin-3-yl-4,5,6,7-tetrahydro-1h-imidazo[4,5-c]pyridine-6-carboxylic acid	1.04	1.07	0.92
Natural	liquiritin	1.11	1.03	1.08
Natural	hypophyllanthin	1.05	1.11	0.99
Natural	linkiol	1.05	1.1	0.93
Natural	cryptopine	1.01	1.08	0.85
Natural	anabasamine	1.13	1.12	0.92
Natural	haematein	0.94	1.04	0.91
Natural	aloperine	1.06	1.12	0.89
Natural	forskolin	0.99	1.4	1.4
Natural	euphorbiasteroid	1.03	1.12	1.09
Natural	4-benzylidene-2-(3,4,5-trimethoxy-phenyl)-4h-oxazol-5-one	1.09	1.17	1
Natural	10-dehydroxy-10-(n-epsilon-caprolactam-3-yl)-amino-demecolceine	0.89	0.81	0.23
Natural	1-(2-hydroxy-2-methyl-but-3-enyl)-2,5,5,8a-tetramethyl-decahydro-naphthalen-2-ol	1.16	1.09	0.99
Natural	codonopsine	1.05	1.05	0.99
Natural	4-hydroxy-11(13)-eudesmen-12-oic acid	1	1.04	1.02
Natural	reserpinine	1.01	1.07	1.01
Natural	haplamine	0.96	1.09	0.97
Natural	7,8-dihydroxy-3-(2-methyl-thiazol-4-yl)-chromen-4-one	0.96	1.02	0.77
Natural	capillarisin	1.05	1.25	1.1
Natural	taxilamine	1.01	1.18	1.16
Natural	10b-methyl-3,4,5,6,10b,11-hexahydro-2h-4b-aza-chrysene-1,12-dione	1.01	1.18	1.05
Natural	mahanimbine	0.94	1.17	1.21
Natural	6-benzoylheteratisine	1.04	1.11	1.03
Natural	vincanidine	1.04	1.09	1.11
Natural	aspidospermidine 3-carboxylic acid	1.03	1.12	0.93
Natural	6-[1-(6,6-dimethyl-3-oxo-bicyclo[3.1.0]hex-2-ylidene)-ethylamino]-chromen-2-one	1.08	1.15	1.07
Natural	hispanolone	1	1.13	1.09
Natural	2-[2-(4-methyl-2-oxo-2h-chromen-7-yloxy)-acetyl]-2,3,4,9-tetrahydro-1h-beta-carboline-3-carboxylic acid methyl ester	0.99	1.07	1.01
Natural	lobaric acid	1.1	1.15	1.18
Natural	3,6-dibromo-purpurogallin	1.04	1.15	1.05
Natural	tabersonine	0.68	0.57	0.57
Natural	angolensin (r)	1.05	1.12	1.04
Natural	6,7-dimethoxy-2,2-dimethyl-2h-1-benzopyran	1.05	1.04	1.06
Natural	bucharaine	1.09	0.98	1.03
Natural	(-)-n-benzoyl-2-hydroxy-2-phenylethylamine	1.05	0.99	1.04
Natural	taspine	0.25	0.26	0.21
Natural	pterocarpin methylether	1.03	1.02	1.08
Natural	1-(3-hydroxy-3-oxiranyl-butyl)-2,5,5,8a-tetramethyl-decahydro-naphthalen-2-ol	1.13	1.05	1.03
Natural	4-methoxy-benzoic acid 4-(4-methoxy-phenyl)-2-oxo-2h-chromen-7-yl ester	1.03	1.06	1.03
Natural	n-[2-(4-sec-butyl-phenoxy)-4,5-dihydroxy-6-hydroxymethyl-tetrahydro-pyran-3-yl]-acetamide	1	1.07	1.07
Natural	4n-butyl-ajmalinium	1.03	1.04	1.04
Natural	1-Phenyl-2-(3,4,5,6-tetrahydro-2H-[2,3']bipyridinyl-1-yl)-ethanone	0.99	1.07	0.98
Natural	2-(9-bromo-4-methoxy-6-methyl-5,6,7,8-tetrahydro-[1,3]dioxolo[4,5-g]isoquinolin-5-yl)-1-(3-methoxy-phenyl)-ethanone	1.02	1.05	0.94
Natural	7,8-dimethoxy-benzo[d][1,2]oxazin-1-one	1.07	1.03	1.15
Natural	4a-hydroxy-6,8-dimethyl-2,8-dihydro-4ah-pyrimido[5,4-e][1,2,4]triazine-5,7-dione	1.05	1.15	0.94
Natural	(5-hydroxy-benzofuran-3-yl)-(4-methoxy-phenyl)-methanone	1.08	1.09	0.98
Natural	allomatrine 1n-oxide	1.03	0.82	0.27
Natural	tryptanthrin	1.1	0.97	0.96
Natural	7'-Hydroxy-[3,4']bichromenyl-2,2'-dione	1.02	0.98	1.06
Natural	4,7,7-trimethyl-2,3-dioxo-bicyclo[2.2.1]heptane-1-carboxylic acid	1.02	1.14	1.2
Natural	3-(4-methoxy-benzylidene)-2,3,11,11a-tetrahydro-6h-pyrazino[1,2-b]isoquinoline-1,4-dione	1.01	1.09	1.12
Natural	(2-acetylamino-phenyl)-oxo-acetic acid	1.01	1.15	1.24
Natural	n-(2-(2,3,4,5-tetramethoxychalcon-2-yl)-ethyl)-acetamide	1.06	0.78	0.9
Natural	2-methyl-naphtho[1,2,3-de]quinolin-8-one	1.07	0.98	1.07
Natural	2-[1-(4-hydroxy-tetrahydro-thiophen-3-ylamino)-ethylidene]-6,6-dimethyl-bicyclo[3.1.0]hexan-3-one	1.02	1.11	1.32
Natural	4-hydroxy-3-(4-methoxy-6-methyl-5,6,7,8-tetrahydro-[1,3]dioxolo[4,5-g]isoquinolin-5-yl)-chromen-2-one	0.92	1.09	1.07
Natural	3-acetyl-3,8,8-trimethyl-2,7-dioxa-spiro[4.4]nonane-1,6-dione	0.97	1.16	1.19
Natural	5,9-dimethyl-3-(3-methoxyphenyl)-psolen-6-yl propionic acid	1.03	1.25	0.84
Natural	1-(1h-indol-3-yl)-6,7-dimethoxy-1,2,3,4-tetrahydro-isoquinoline	0.93	1.07	0.98
Natural	6,7-dimethoxy-1-phenyl-3,4-dihydro-isoquinoline	1.02	1.12	1.06
Natural	2-(2-methoxy-phenyl)-5-oxo-tetrahydro-furan-3-carboyl-lupinine	1.04	1.23	1.09
Natural	2-oxo-1,2-dihydro-quinoline-3,4-dicarboxylic acid	1.02	1.13	1.11
Natural	desmotroposantonin	1.04	1.19	1.02
Natural	3,5,7-tris-hydroxymethyl-2-methoxy-cyclohepta-2,4,6-trienone	1.05	1.14	1
Natural	4-(cytisin-12-amido)-benzoic acid	1.03	1.12	1.1
Natural	(2-oxo-2h-chromen-7-yloxy)-phenyl-acetic acid	1.04	1.1	1.16
Natural	3-(2-methyl-2h-chromen-3-yl)-acrylic acid	1.05	1.17	1.16
Natural	8-(3,4-dimethoxy-phenyl)-2,3,10,11-tetramethoxy-5,6,13a-tridehydro-berbinium	1.06	0.55	0.61
Natural	5,6-didehydro-26,28didemethyl-16,28-secosolanidan-3,16-diol	0.86	0.49	0.63
Natural	4-hydroxy-3-[(4-hydroxy-2-oxo-chromen-3-yl)-(2-hydroxyphenyl)methyl]chromen-2-one	0.96	1.09	1.06
Natural	1,2,3,4-tetrahydro-6,7-dimethoxy-1-methylisoquinolinyl-8,12dihydro-5,6-epoxy-2-hydroxyalantolactone	0.45	0.42	0.32
Natural	2-pyridin-3-yl-thiazolidine-4-carboxylic acid	1.05	1.15	1.13
Natural	1-(4-methoxy-6-methyl-5,6,7,8-tetrahydro-[1,3]dioxolo[4,5-g]isoquinolin-9-yl)-4-methyl-5-phenyl-penta-2,4-dien-1-one	1.05	0.72	0.72
Natural	n-[3-(3,4-dihydroxy-phenyl)-acryloyl]-2-hydroxy-benzamide	0.99	1.08	1.17
Natural	4-(4-methyl-pent-3-enyl)-cyclohex-4-ene-1,2-dicarboxylic acid	1.07	1.17	1.29
Natural	5-[2-(6-hydroxy-4,7-dimethoxy-benzofuran-5-yl)-2-oxo-ethyl]-4-methoxy-6,6-dimethyl-5,6,7,8-tetrahydro-[1,3]dioxolo[4,5-g]isoquinolin-6-ium	1.02	1.1	1.08
Natural	1,2,3,4-tetrahydro-1-phenyl-1,4-naphthalenedicarboxylic acid	1.03	1.17	1.12
Natural	benaxibine	1.02	1.15	1.09
Natural	1n,2-dimethyl-3-hydroxy-3-benzo-8,12-dihydro-4alpha,15-epoxyisoalantolactone	1.21	0.89	0.57
Natural	6-methyl-5,7a,13,13b-tetraaza-pentaphene-8,14-dione	1.09	1.1	1.17
Natural	sanguinarine	0.86	0.55	0.17
Natural	7-prenyl-theophylline	1.06	1.14	1
Natural	6-hydroxyimino-imperialine	1.09	1.12	0.64
Natural	2-hydroxy-3-prenylnaphthoquinone	1.03	0.38	0.26
Natural	n-methyl-metacryloyl-lupinine	1.06	1.32	1.1
Natural	3-methoxy-dictamnine-4-(2,3,4-trimethoxy)-benzoic acid	1.06	1.03	0.79
Natural	adriamycin	0.3	0.28	0.2
Natural	5-(3-furan-2-yl-acryloyl)-2,2-dimethyl-4,6-dioxo-cyclohexanecarboxylic acid methyl ester	1.08	1.15	0.96
Natural	3,4-dihydroxy-2-hydroxymethyl-3,4,4a,12a-tetrahydro-2h-1,5-dioxa-12-thia-naphthacene-6,11-dione	1.08	1.24	0.68
Natural	3-(4-methyl-thiazol-2-yl)-7-(3,4,5-trihydroxy-6-hydroxymethyl-tetrahydro-pyran-2-yloxy)-chromen-4-one	1.15	1.08	1
Natural	7-hydroxy-2-phenoxy-3-(2-carboxybenzyl)chromone	1.06	1.17	1.03
Natural	1,5-bis-(2,4-dimethoxy-phenyl)-penta-1,4-dien-3-one	1.05	1.08	0.96
Natural	6,7-dimethoxy-quinazoline-2,4-diol	1.11	1.08	1
Natural	abietic acid	1.05	1.13	1.05
Natural	2-hydroxy-4,8-dimethoxy-quinoline-3-carbaldehyde	1.03	0.58	0.93
Natural	3-(6,7-dimethoxy-isoquinolin-1-yl)-3-(3,4-dimethoxy-phenyl)-acrylic acid	0.86	0.4	0.92
Natural	3-(4-methoxy-phenyl)-isochromen-1-one	0.75	0.37	0.88
Natural	4-[1-hydroxy-2-(2-methoxy-4-propenyl-phenoxy)-propyl]-2-methoxy-phenol	0.7	0.37	0.78
Natural	4-benzyl-7-hydroxy-1-hydroxymethyl-3,5,6,7-tetrahydro-8h-pyrrolizinium	1.08	1.07	1.1
Natural	thebaine	1.09	1.14	1.06
Natural	podophyllotoxin	0.38	0.3	0.24
Natural	glycoperine	1.04	1.05	0.95
Natural	8,8-dimethyl-10h-pyrano[2,3-f]chromene-2,9-dione	1.05	1.05	0.93
Natural	n-methyl-norcotamine	1.07	1.13	1.09
Natural	17-epichlorohyssopifolin A	0.34	0.58	0.24
Natural	3,16,17-trihydroxy-17-acetyl-androstane	1.05	1.06	1.06
Natural	7-hydroxy-3-(2-methoxy-phenoxy)-chromen-4-one	0.86	0.41	0.91
Natural	imperatorin	0.79	0.38	1.03
Natural	n-hydroxy-4-methoxy-n-phenylbenzamide	1.19	1.25	1.05
Natural	5-benzyl-3,6-dioxo-2-piperazineacetic acid	1.06	1.06	1.02
Natural	2-(2-hydroxy-phenyl)-3h-quinazolin-4-one	1.11	0.94	1.04
Natural	6-demethoxy-isomaculosidine	1.08	0.92	0.88
Natural	artemisinin	1.08	0.57	0.72
Natural	peuarenarine	1.15	0.85	1.02
Natural	7-imino-2,3,3a,9b-tetrahydro-4h,7h-1,5-dioxa-6,9a-diaza-cyclopenta[a]naphthalene-2,3-diol	0.46	0.36	0.24
Natural	6-aminopenicillanic acid	1.09	0.92	1.01
Natural	17,21-dihydroxy-9,11-epoxy-pregn-4-ene-3,20-dione	1.05	0.85	1.07
Natural	daphnin	1.09	1	1.06
Natural	8-methylxanthine	1.13	0.97	0.92
Natural	macluraxanthone	1.08	0.42	0.28
Natural	andrographolide	0.89	0.62	0.67
Natural	cedrol	1.05	1.01	1
Natural	anthothecol	1.11	0.72	0.99
Natural	nordihydroguaiaretic acid	1.01	1.13	0.96
Natural	havanensin	1.07	0.96	0.93
Natural	8-phenylacetylhydroxyachilline	1.05	0.99	0.8
Natural	xanthurenic acid	0.96	1.04	1.03
Natural	honokiol	0.99	0.67	0.63
Natural	harmine	0.65	0.56	0.79
Natural	diosgenin	1	1.14	1.07
Natural	2,6-pyridinedicarboxylic acid	1.01	1.14	1.16
Natural	acteoside	0.95	1.14	1.23
Natural	1,4:3,6-dianhydromannitol	1.03	1.08	1.14
Natural	quinic acid	1.01	1.12	1.15
Natural	2,3-pyridinedicarboxylic acid	1.05	1.13	1.2
Natural	visnagin	1.02	1.12	1.15
Natural	karanjin	1	0.98	1.04
Natural	sumaresinolic acid	1.04	1.1	1.04
Natural	mangostine	1.13	1.17	1.1
Natural	nomilin	1.04	1.08	1.12
Natural	castanospermine	1.04	1.11	1.03
Natural	norambreinolide	0.98	1.18	1.14
Natural	naproxen	1.03	1.21	1.09
Natural	gibberellic acid	1.06	1.21	1.05
Natural	caffeic acid	0.92	1.16	1.11
Natural	usnic acid	0.73	0.63	0.45
Natural	2-hydroxy-1,4-naphthoquinone	0.66	1.25	0.93
Natural	6,7-dimethoxy-1-[2-(2,3,4-trimethoxy-phenyl)-vinyl]-3,4-dihydro-isoquinoline	1.09	1.06	0.95
Natural	guaiol	1.04	1.13	1.17
Natural	bilobalide	1.09	1.11	1.35
Natural	panaxatriol	1.04	1.27	1.46
Natural	sinomenine	1.08	1.17	1.26
Natural	citrinin	1.18	1.29	0.95
Natural	4-methoxy-6,6-dimethyl-5-ureido-5,7,8-trihydro-[1,3]dioxolo[4,5-g]isoquinolin-6-ium	0.94	0.97	1.51
Natural	(Z)-pregna-4,17(20)-diene-3,16-dione	1.46	1.24	1.15
Natural	vindoline	1.03	1.17	1.28
Natural	rutaecarpine	0.95	1.19	1.31
Natural	salidroside	1.12	1.19	1.32
Natural	galbulin	1.08	1.21	1.02
Natural	tanshinone IIA	1.17	1.12	0.96
Natural	daniellic acid	1.09	1.23	1.35
Natural	cafestol acetate	1.12	1.22	1.09
Natural	gomisin C	1.12	1.2	1.01
Natural	roemerine	0.65	0.42	0.6
Natural	2,4,4-trihydroxychalcone	0.5	0.37	0.31
Natural	fusidic acid	1.09	1.13	1.49
Natural	abscisic acid (cis,trans, +/-)	1.06	1.25	0.97
Natural	kinetin riboside	0.42	0.34	0.25
Natural	cephalotaxine	1.16	1.2	1.08
Natural	hordenine	1.14	1.16	1.11
Natural	dubinidine	1.08	1.25	1.19
Natural	spectinomycin	1.05	1.24	1.16
Natural	4-[2-(3,5-dimethyl-2-oxocyclohexyl)-2-hydroxyethyl]-2,6-piperidinedione	0.57	0.27	0.23
Natural	mitomycin C	0.31	0.28	0.23
Natural	10-hydroxycamptothecin	0.31	0.29	0.3
Natural	1,2,3,6-Tetrahydro-[2,3']bipyridinyl	0.81	0.86	1.07
Natural	11,12-dihydroxy-8,11,13-abietatrien-20-oic acid	1.08	1.11	0.7
Natural	brassinin	0.91	1.25	1.18
Natural	roseoflavin	0.3	0.44	0.38
Natural	demecolceine	1.11	0.42	0.27
Natural	silibinin	1.06	1.1	1.28
Natural	picrolonic acid	1.06	1.59	1.26
Natural	curcumin	1.24	1.16	1.35
Natural	euparin	1.06	1.13	1.1
Natural	lecanoric acid	1.05	1.16	1.21
Natural	piscidic acid	1.11	1.16	1.25
Natural	vulpinic acid	0.95	1.25	1.21
Natural	quassin	1.08	1.16	1.21
Natural	convallatoxin	0.26	1.15	0.96
Natural	beta-lapachone	1	0.92	0.77
Natural	n-methyl-2,4-dihydroxy-3-phenylquinoline	1.1	1.12	1.03
Natural	heliocurassavicine n-oxyde	1.12	1.11	1.07
Natural	valerenolic acid	1.09	1.09	0.91
Natural	brevicarine	0.49	0.95	0.85
Natural	conferone	1.04	0.99	0.99
Natural	8-(4-methoxy-2,3,6-trimethyl-phenyl)-6-methyl-octa-3,5-dien-2-one	1.14	0.97	0.87
Natural	atropine	1.09	1.14	1.02
Natural	belladonnine	0.87	0.9	0.85
Prestwick	Azaguanine-8	1.05	0.38	0.4
Prestwick	Allantoin	0.79	0.96	0.99
Prestwick	Acetazolamide	0.76	0.62	0.93
Prestwick	Metformin hydrochloride	0.45	0.48	0.89
Prestwick	Atracurium besylate	1.03	0.93	0.95
Prestwick	Isoflupredone acetate	1.44	0.81	0.93
Prestwick	Amiloride hydrochloride dihydrate	1.17	0.87	0.89
Prestwick	Amprolium hydrochloride	1.03	0.46	1.06
Prestwick	Hydrochlorothiazide	1.06	0.93	0.89
Prestwick	Sulfaguanidine	1.08	1.04	0.9
Prestwick	Meticrane	1.05	1.05	0.82
Prestwick	Benzonatate	0.88	1	0.93
Prestwick	Hydroflumethiazide	0.85	0.53	0.94
Prestwick	Sulfacetamide sodic hydrate	0.92	0.86	0.97
Prestwick	Heptaminol hydrochloride	0.99	1.01	0.91
Prestwick	Sulfathiazole	1.05	1.02	0.86
Prestwick	Levodopa	1.01	1.17	0.94
Prestwick	Idoxuridine	0.77	0.61	0.58
Prestwick	Captopril	1.05	1.18	0.86
Prestwick	Minoxidil	0.97	1.04	0.87
Prestwick	Sulfaphenazole	0.89	1.11	0.75
Prestwick	Panthenol (D)	0.96	0.82	0.81
Prestwick	Sulfadiazine	0.96	0.9	0.73
Prestwick	Norethynodrel	1.09	0.97	0.79
Prestwick	Thiamphenicol	1.06	1.23	0.87
Prestwick	Cimetidine	1.06	1.15	0.88
Prestwick	Doxylamine succinate	1.03	1.16	0.94
Prestwick	Ethambutol dihydrochloride	1.03	1.14	0.81
Prestwick	Antipyrine	1.07	1.17	0.79
Prestwick	Antipyrine, 4-hydroxy	1.01	1.31	0.91
Prestwick	Chloramphenicol	1.06	1.15	0.92
Prestwick	Epirizole	1.07	1.05	0.89
Prestwick	Diprophylline	1.08	1.11	0.83
Prestwick	Triamterene	1.06	1.09	0.97
Prestwick	Dapsone	0.96	0.85	0.79
Prestwick	Troleandomycin	1.03	1.07	0.99
Prestwick	Pyrimethamine	1.06	1.08	1.03
Prestwick	Hexamethonium dibromide dihydrate	1.07	1.16	0.98
Prestwick	Diflunisal	1.06	1.09	1.04
Prestwick	Niclosamide	0.99	1.12	1.06
Prestwick	Procaine hydrochloride	0.92	1.08	0.72
Prestwick	Moxisylyte hydrochoride	1.13	1.13	1.18
Prestwick	Betazole hydrochloride	1.02	1.13	1.11
Prestwick	Isoxicam	1.1	1.05	1.13
Prestwick	Naproxen	1.07	1.06	1.16
Prestwick	Naphazoline hydrochloride	1.01	1.1	1.14
Prestwick	Ticlopidine hydrochloride	1.03	1.09	1.07
Prestwick	Dicyclomine hydrochloride	1.07	1.2	1.02
Prestwick	Amyleine hydrochloride	1.03	1.16	1.2
Prestwick	Lidocaine hydrochloride	1.04	1.29	1.22
Prestwick	Trichlorfon	1.08	1.05	0.95
Prestwick	Carbamazepine	0.99	1.15	1.04
Prestwick	Triflupromazine hydrochloride	0.99	0.91	0.68
Prestwick	Mefenamic acid	0.99	1.12	1.11
Prestwick	Acetohexamide	1.09	1.02	1.08
Prestwick	Sulpiride	1.05	0.99	0.88
Prestwick	Benoxinate hydrochloride	0.93	1.15	0.98
Prestwick	Oxethazaine	0.8	0.5	0.5
Prestwick	Pheniramine maleate	1.03	1.13	1.17
Prestwick	Tolazoline hydrochloride	1.09	1.21	1.02
Prestwick	Morantel tartrate	1.1	1.07	0.86
Prestwick	Homatropine hydrobromide (R,S)	1.01	1.19	0.94
Prestwick	Nifedipine	1.05	1.03	0.71
Prestwick	Chlorpromazine hydrochloride	1.01	0.97	0.63
Prestwick	Diphenhydramine hydrochloride	1.05	1.13	1.02
Prestwick	Minaprine dihydrochloride	1.01	1.12	0.85
Prestwick	Miconazole	1.02	1.14	0.69
Prestwick	Isoxsuprine hydrochloride	1.04	1.4	0.95
Prestwick	Acebutolol hydrochloride	1.01	1.16	0.84
Prestwick	Tolnaftate	1	1.19	1.06
Prestwick	Todralazine hydrochloride	1.03	1.06	0.97
Prestwick	Imipramine hydrochloride	1.07	1.05	1.12
Prestwick	Sulindac	0.98	1.11	0.97
Prestwick	Amitryptiline hydrochloride	1.06	1.07	1.06
Prestwick	Adiphenine hydrochloride	1.01	1.11	1.07
Prestwick	Dibucaine	1.04	0.92	0.88
Prestwick	Prednisone	1.12	1.1	1.1
Prestwick	Thioridazine hydrochloride	0.96	0.57	0.28
Prestwick	Diphemanil methylsulfate	0.98	1.01	1.03
Prestwick	Trimethobenzamide hydrochloride	0.99	1.04	0.95
Prestwick	Metronidazole	0.96	1.04	1
Prestwick	Fulvestrant	0.96	0.97	0.94
Prestwick	Edrophonium chloride	0.83	1.03	0.98
Prestwick	Moroxidine hydrochloride	1.04	1	0.91
Prestwick	Baclofen (R,S)	1.1	0.97	0.91
Prestwick	Acyclovir	0.97	0.96	0.88
Prestwick	Diazoxide	1.06	1.06	0.93
Prestwick	Amidopyrine	1.06	1.11	0.88
Prestwick	Busulfan	1.03	0.88	1.01
Prestwick	Pindolol	1.12	1.11	0.97
Prestwick	Khellin	0.87	0.89	0.84
Prestwick	Zimelidine dihydrochloride monohydrate	0.87	0.94	1.02
Prestwick	Azacyclonol	0.99	0.97	1.02
Prestwick	Azathioprine	0.95	0.73	0.8
Prestwick	Lynestrenol	0.95	1.08	1.02
Prestwick	Guanabenz acetate	1.09	1.01	0.93
Prestwick	Disulfiram	0.29	0.99	0.9
Prestwick	Acetylsalicylsalicylic acid	0.98	1.16	0.85
Prestwick	Mianserine hydrochloride	0.98	0.98	0.92
Prestwick	Nocodazole	0.35	0.33	0.32
Prestwick	R(-) Apomorphine hydrochloride hemihydrate	1.07	1.1	0.78
Prestwick	Amoxapine	0.85	0.91	0.45
Prestwick	Cyproheptadine hydrochloride	1.03	1	0.74
Prestwick	Famotidine	1.06	1.05	0.79
Prestwick	Danazol	1.02	1.1	0.81
Prestwick	Nicorandil	1.01	1.19	0.74
Prestwick	Pioglitazone	1.07	1.16	0.76
Prestwick	Nomifensine maleate	0.96	1.17	0.83
Prestwick	Dizocilpine maleate	1.04	1.18	0.79
Prestwick	Oxandrolone	1.09	1.24	0.96
Prestwick	Naloxone hydrochloride	1	1.09	1.03
Prestwick	Metolazone	1.02	1.03	1.12
Prestwick	Ciprofloxacin hydrochloride monohydrate	1	1.16	1.09
Prestwick	Ampicillin trihydrate	1.03	1.13	0.99
Prestwick	Haloperidol	1.06	1.02	0.94
Prestwick	Naltrexone hydrochloride dihydrate	0.9	1.06	1.13
Prestwick	Chlorpheniramine maleate	1	1.13	1.03
Prestwick	Nalbuphine hydrochloride	1.06	1.1	0.71
Prestwick	Picotamide monohydrate	0.98	1.09	1.01
Prestwick	Triamcinolone	1.41	0.86	1.04
Prestwick	Bromocryptine mesylate	1	0.77	0.52
Prestwick	Amfepramone hydrochloride	1.04	1.13	1.18
Prestwick	Dehydrocholic acid	1.07	1.09	1.14
Prestwick	Tioconazole	1.04	1.04	1.12
Prestwick	Perphenazine	0.89	0.44	0.33
Prestwick	Mefloquine hydrochloride	0.62	0.26	0.25
Prestwick	Isoconazole	1.01	1.16	1.11
Prestwick	Spironolactone	1.08	0.79	0.69
Prestwick	Pirenzepine dihydrochloride	1.1	1.21	1.1
Prestwick	Dexamethasone acetate	1.46	0.88	1.09
Prestwick	Glipizide	0.99	1.14	1.05
Prestwick	Loxapine succinate	1.06	1.07	0.79
Prestwick	Hydroxyzine dihydrochloride	0.96	0.76	0.75
Prestwick	Diltiazem hydrochloride	1.02	1.07	0.88
Prestwick	Methotrexate	1.02	1	0.95
Prestwick	Astemizole	0.47	0.27	0.34
Prestwick	Clindamycin hydrochloride	1.03	1.09	0.97
Prestwick	Terfenadine	0.27	0.26	0.24
Prestwick	Cefotaxime sodium salt	1.05	1.3	1.05
Prestwick	Tetracycline hydrochloride	1.18	1.24	1.07
Prestwick	Verapamil hydrochloride	1.01	1.11	0.94
Prestwick	Dipyridamole	1.03	1.15	1
Prestwick	Chlorhexidine	0.46	0.27	0.3
Prestwick	Loperamide hydrochloride	0.98	0.73	0.67
Prestwick	Chlortetracycline hydrochloride	1.01	1.12	1.02
Prestwick	Tamoxifen citrate	0.94	0.62	0.55
Prestwick	Nicergoline	1	1.19	0.85
Prestwick	Canrenoic acid potassium salt	1.01	1.21	1.04
Prestwick	Thioproperazine dimesylate	1.02	0.59	0.36
Prestwick	Dihydroergotamine tartrate	0.97	1.04	0.88
Prestwick	Erythromycin	1.03	1.12	1.06
Prestwick	Chloroxine	0.84	0.9	1.08
Prestwick	Didanosine	1.05	1.11	0.98
Prestwick	Josamycin	1.17	0.99	1.18
Prestwick	Paclitaxel	0.4	0.33	0.31
Prestwick	Ivermectin	1.1	0.62	0.28
Prestwick	Gallamine triethiodide	1	1.06	1.02
Prestwick	Neomycin sulfate	1.03	1.09	1.03
Prestwick	Dihydrostreptomycin sulfate	1.05	1.14	1.05
Prestwick	Gentamicine sulfate	0.95	1.22	1.04
Prestwick	Isoniazid	1.1	1.1	1
Prestwick	Pentylenetetrazole	1.03	1.08	1.01
Prestwick	Chlorzoxazone	1.05	1.05	0.98
Prestwick	Ornidazole	1.06	1.03	1
Prestwick	Ethosuximide	1.01	1.01	1.01
Prestwick	Mafenide hydrochloride	0.98	1.03	0.98
Prestwick	Riluzole hydrochloride	1.02	0.94	0.82
Prestwick	Nitrofurantoin	1.1	0.84	0.64
Prestwick	Hydralazine hydrochloride	1.07	1.01	1
Prestwick	Phenelzine sulfate	1.05	0.65	1.03
Prestwick	Tranexamic acid	0.91	1.05	1.19
Prestwick	Etofylline	0.97	1.02	1.15
Prestwick	Tranylcypromine hydrochloride	0.98	1.15	1.28
Prestwick	Alverine citrate salt	1	0.84	0.97
Prestwick	Aceclofenac	0.98	1.08	1.11
Prestwick	Iproniazide phosphate	0.99	1.04	1.14
Prestwick	Sulfamethoxazole	1.01	1.06	1.13
Prestwick	Mephenesin	1	1.08	1.19
Prestwick	Phenformin hydrochloride	0.91	0.97	0.89
Prestwick	Flutamide	1.02	1.03	1
Prestwick	Ampyrone	0.96	1.09	1.07
Prestwick	Levamisole hydrochloride	1.01	1.06	1.09
Prestwick	Pargyline hydrochloride	1.02	1.04	1.07
Prestwick	Methocarbamol	0.96	0.96	1.17
Prestwick	Aztreonam	1.01	1	1.08
Prestwick	Cloxacillin sodium salt	1.05	1.1	1.11
Prestwick	Catharanthine	1	0.92	1.09
Prestwick	Pentolinium bitartrate	0.9	1.1	1.07
Prestwick	Aminopurine, 6-benzyl	1.03	1.06	0.99
Prestwick	Tolbutamide	0.94	1.12	1.04
Prestwick	Midodrine hydrochloride	1.02	1.14	1.09
Prestwick	Thalidomide	0.93	1.06	1.13
Prestwick	Oxolinic acid	1.04	0.91	0.98
Prestwick	Nimesulide	0.99	0.98	1.16
Prestwick	Asenapine maleate	0.92	0.69	0.91
Prestwick	Pentoxifylline	0.98	0.96	1.11
Prestwick	Metaraminol bitartrate	1.11	1.05	1.23
Prestwick	Salbutamol	1.08	1.12	1.23
Prestwick	Prilocaine hydrochloride	0.99	1.05	1.13
Prestwick	Camptothecine (S,+)	0.28	0.28	0.25
Prestwick	Ranitidine hydrochloride	0.93	1.08	1.08
Prestwick	Tiratricol, 3,3',5-triiodothyroacetic acid	0.97	0.94	1.11
Prestwick	Flufenamic acid	1.06	0.97	1.15
Prestwick	Flumequine	1.07	1	0.7
Prestwick	Tolfenamic acid	1.02	1.06	1.12
Prestwick	Meclofenamic acid sodium salt monohydrate	1.03	0.96	1.13
Prestwick	Tibolone	1	1.05	1.17
Prestwick	Trimethoprim	1.09	1.09	1.14
Prestwick	Metoclopramide monohydrochloride	1.01	1.19	1.22
Prestwick	Fenbendazole	0.41	0.37	0.28
Prestwick	Piroxicam	1.13	1.09	1.03
Prestwick	Pyrantel tartrate	1.02	0.96	1.12
Prestwick	Fenspiride hydrochloride	0.98	1.15	1.08
Prestwick	Gemfibrozil	1	0.96	1.09
Prestwick	Mefexamide hydrochloride	1.03	1.05	1.18
Prestwick	Tiapride hydrochloride	1.04	1.02	1.13
Prestwick	Mebendazole	0.34	0.33	0.63
Prestwick	Fenbufen	1.02	1.05	1.11
Prestwick	Ketoprofen	1.02	1.15	1.08
Prestwick	Indapamide	0.89	1.13	1.08
Prestwick	Norfloxacin	0.96	1.14	1.11
Prestwick	Antimycin A	0.76	0.49	0.46
Prestwick	Xylometazoline hydrochloride	1.01	1.13	1.03
Prestwick	Oxymetazoline hydrochloride	1	1.06	1.12
Prestwick	Nifenazone	1.14	1.14	1.12
Prestwick	Griseofulvin	1.12	1.16	1.05
Prestwick	Clemizole hydrochloride	1.15	0.94	1.02
Prestwick	Tropicamide	0.99	1.15	1.05
Prestwick	Nefopam hydrochloride	0.99	1.1	1.02
Prestwick	Phentolamine hydrochloride	0.98	1.05	0.99
Prestwick	Etodolac	1.04	1.14	1.07
Prestwick	Scopolamin-N-oxide hydrobromide	1.04	1.18	1.05
Prestwick	Hyoscyamine (L)	0.95	1.11	1.01
Prestwick	Chlorphensin carbamate	1.08	1.14	1.04
Prestwick	Fadrozole hydrochloride	1.06	1.14	1.02
Prestwick	Dilazep dihydrochloride	0.97	1.06	0.67
Prestwick	Ofloxacin	1.04	1.16	0.97
Prestwick	Lomefloxacin hydrochloride	1.08	1.18	1
Prestwick	Orphenadrine hydrochloride	1.11	1.11	1.05
Prestwick	Proglumide	1.07	1.11	1.06
Prestwick	Mexiletine hydrochloride	0.96	1.05	0.96
Prestwick	Flavoxate hydrochloride	0.97	1.04	0.99
Prestwick	Bufexamac	1.06	0.93	0.89
Prestwick	Glutethimide, para-amino	1.01	0.94	0.97
Prestwick	Dropropizine (R,S)	0.99	1.04	0.99
Prestwick	Pinacidil	1.17	1.05	0.97
Prestwick	Albendazole	1.01	0.98	0.6
Prestwick	Clonidine hydrochloride	1	1.1	1.06
Prestwick	Bupropion hydrochloride	1.12	1.08	0.99
Prestwick	Alprenolol hydrochloride	1.01	1.1	0.91
Prestwick	Chlorothiazide	1.01	1.01	1.18
Prestwick	Diphenidol hydrochloride	1.05	1.15	1.2
Prestwick	Norethindrone	1.11	1.06	1.11
Prestwick	Nortriptyline hydrochloride	0.87	0.82	0.93
Prestwick	Niflumic acid	0.97	1.02	1.06
Prestwick	Isotretinoin	0.97	0.9	1.13
Prestwick	Retinoic acid	0.95	0.9	1.22
Prestwick	Antazoline hydrochloride	0.95	1.07	1.17
Prestwick	Ethacrynic acid	0.94	1.13	1.12
Prestwick	Praziquantel	1.04	1.06	1.15
Prestwick	Ethisterone	0.89	1.06	1.05
Prestwick	Triprolidine hydrochloride	0.98	1.02	1.14
Prestwick	Doxepin hydrochloride	1.01	1	1.11
Prestwick	Dyclonine hydrochloride	0.87	0.97	1.02
Prestwick	Dimenhydrinate	1.02	0.97	1.18
Prestwick	Disopyramide	1.02	1.06	1.15
Prestwick	Clotrimazole	1.08	1.02	0.95
Prestwick	Vinpocetine	1	1.12	1.09
Prestwick	Clomipramine hydrochloride	0.89	0.96	0.87
Prestwick	Fendiline hydrochloride	0.82	0.88	0.42
Prestwick	Vincamine	0.97	1.08	1.09
Prestwick	Indomethacin	1.04	0.91	0.99
Prestwick	Cortisone	0.97	0.98	1.19
Prestwick	Prednisolone	1.42	0.74	0.99
Prestwick	Fenofibrate	0.94	1	1.19
Prestwick	Bumetanide	1	0.85	1.08
Prestwick	Labetalol hydrochloride	1.24	0.96	1.01
Prestwick	Cinnarizine	1.23	1.06	1.24
Prestwick	Methylprednisolone, 6-alpha	1.31	0.8	1
Prestwick	Quinidine hydrochloride monohydrate	0.94	1.02	0.98
Prestwick	Fludrocortisone acetate	1.22	0.84	0.95
Prestwick	Fenoterol hydrobromide	0.9	1.32	1.24
Prestwick	Homochlorcyclizine dihydrochloride	0.97	0.81	0.72
Prestwick	Diethylcarbamazine citrate	0.98	1.01	1.13
Prestwick	Chenodiol	1.02	1	1.07
Prestwick	Perhexiline maleate	0.74	0.31	0.22
Prestwick	Oxybutynin chloride	1.07	0.82	0.79
Prestwick	Spiperone	0.98	1.03	1.11
Prestwick	Pyrilamine maleate	1.07	1.06	1.14
Prestwick	Sulfinpyrazone	1	1.05	1.08
Prestwick	Dantrolene sodium salt	0.96	1.09	1.02
Prestwick	Trazodone hydrochloride	0.99	1	0.94
Prestwick	Glafenine hydrochloride	0.86	1.02	0.99
Prestwick	Pimethixene maleate	1	1.02	0.84
Prestwick	Pergolide mesylate	1.02	1.05	1.22
Prestwick	Acemetacin	1.03	0.93	1
Prestwick	Benzydamine hydrochloride	1.04	0.96	0.95
Prestwick	Fipexide hydrochloride	0.95	1.11	1.05
Prestwick	Mifepristone	1.12	1.14	1
Prestwick	Diperodon hydrochloride	0.84	1.07	0.93
Prestwick	Lisinopril	1.02	1.19	1.13
Prestwick	Lincomycin hydrochloride	1.06	1.16	1.1
Prestwick	Telenzepine dihydrochloride	1.01	1.08	1.07
Prestwick	Econazole nitrate	1.02	1.12	1.04
Prestwick	Bupivacaine hydrochloride	1.05	1.16	1.13
Prestwick	Clemastine fumarate	1	0.59	0.42
Prestwick	Oxytetracycline dihydrate	0.96	1.06	1.08
Prestwick	Pimozide	1.03	1.11	1.08
Prestwick	Amodiaquin dihydrochloride dihydrate	1.1	1.04	1.02
Prestwick	Mebeverine hydrochloride	0.97	1.32	1.03
Prestwick	Ifenprodil tartrate	1.05	0.56	0.7
Prestwick	Flunarizine dihydrochloride	1.07	1.21	1.01
Prestwick	Trifluoperazine dihydrochloride	1.02	0.39	0.25
Prestwick	Enalapril maleate	1.07	1.07	1.02
Prestwick	Minocycline hydrochloride	1.07	1.06	0.99
Prestwick	Glibenclamide	1.08	1.06	0.92
Prestwick	Guanethidine sulfate	1.07	1.14	0.97
Prestwick	Quinacrine dihydrochloride dihydrate	0.46	0.29	0.35
Prestwick	Clofilium tosylate	0.93	0.54	0.29
Prestwick	Fluphenazine dihydrochloride	0.91	0.44	0.27
Prestwick	Streptomycin sulfate	1.11	0.99	0.93
Prestwick	Alfuzosin hydrochloride	1.04	0.92	0.97
Prestwick	Chlorpropamide	1.12	1.01	0.94
Prestwick	Phenylpropanolamine hydrochloride	1.09	0.99	0.91
Prestwick	Ascorbic acid	1.1	0.91	0.95
Prestwick	Methyldopa (L,-)	1.02	1.19	0.97
Prestwick	Cefoperazone dihydrate	1.01	1.03	0.94
Prestwick	Zoxazolamine	0.97	1	0.91
Prestwick	Tacrine hydrochloride	1.08	1.07	1
Prestwick	Bisoprolol fumarate	1.02	1.06	0.96
Prestwick	Tremorine dihydrochloride	1.04	1.02	0.92
Prestwick	Practolol	1.06	1.02	0.9
Prestwick	Zidovudine, AZT	1.03	0.95	0.88
Prestwick	Sulfisoxazole	1.03	0.97	0.94
Prestwick	Zaprinast	1.07	0.81	0.58
Prestwick	Chlormezanone	1	1.03	1.13
Prestwick	Procainamide hydrochloride	0.99	1.04	0.94
Prestwick	N6-methyladenosine	0.91	1.01	0.82
Prestwick	Guanfacine hydrochloride	1.01	1.16	0.96
Prestwick	Domperidone	1.08	1.04	0.95
Prestwick	Furosemide	1.08	1.08	1
Prestwick	Methapyrilene hydrochloride	1.01	0.99	1.14
Prestwick	Desipramine hydrochloride	1.04	0.93	1.12
Prestwick	Clorgyline hydrochloride	1.03	1.07	0.88
Prestwick	Clenbuterol hydrochloride	1.05	1.12	0.93
Prestwick	Maprotiline hydrochloride	0.89	0.72	0.81
Prestwick	Thioguanosine	1.07	0.53	0.53
Prestwick	Chlorprothixene hydrochloride	0.95	0.87	0.49
Prestwick	Ritodrine hydrochloride	1.06	1.21	1.06
Prestwick	Clozapine	0.92	1.1	0.89
Prestwick	Chlorthalidone	1.06	0.96	0.98
Prestwick	Dobutamine hydrochloride	1.07	1.02	1.01
Prestwick	Moclobemide	1.05	1.07	0.87
Prestwick	Clopamide	0.99	1.08	0.81
Prestwick	Hycanthone	0.41	0.28	0.24
Prestwick	Adenosine 5'-monophosphate monohydrate	1.03	1.06	0.86
Prestwick	Amoxicillin	1.04	1.07	0.9
Prestwick	Cephalexin monohydrate	1.03	1.21	0.96
Prestwick	Dextromethorphan hydrobromide monohydrate	1.1	1.21	1.03
Prestwick	Droperidol	0.88	1.11	0.97
Prestwick	Bambuterol hydrochloride	1.06	1.1	1.07
Prestwick	Betamethasone	1.34	0.79	0.94
Prestwick	Colchicine	0.38	0.29	0.24
Prestwick	Metergoline	0.82	0.41	0.53
Prestwick	Brinzolamide	1.04	1.15	1.03
Prestwick	Ambroxol hydrochloride	0.93	1.1	1.05
Prestwick	Benfluorex hydrochloride	1.08	1.19	0.93
Prestwick	Bepridil hydrochloride	1.02	0.82	0.37
Prestwick	Meloxicam	0.89	0.9	0.99
Prestwick	Benzbromarone	0.96	1.16	1.05
Prestwick	Ketotifen fumarate	1	1.02	1.04
Prestwick	Debrisoquin sulfate	0.9	0.8	1.03
Prestwick	Amethopterin (R,S)	0.82	1.01	0.94
Prestwick	Methylergometrine maleate	0.98	1.1	0.95
Prestwick	Methiothepin maleate	0.74	0.38	0.22
Prestwick	Clofazimine	0.95	1.17	0.92
Prestwick	Nafronyl oxalate	0.99	1.1	0.96
Prestwick	Bezafibrate	0.99	1.07	1.01
Prestwick	Nefazodone HCl	1.04	1.11	0.95
Prestwick	Clebopride maleate	1.05	1.12	0.98
Prestwick	Lidoflazine	1.03	0.83	0.76
Prestwick	Betaxolol hydrochloride	1.01	1.09	0.99
Prestwick	Nicardipine hydrochloride	1.08	1.1	0.99
Prestwick	Probucol	0.91	1.09	0.94
Prestwick	Mitoxantrone dihydrochloride	0.29	0.28	0.25
Prestwick	GBR 12909 dihydrochloride	1.08	0.61	0.64
Prestwick	Carbetapentane citrate	1	0.63	0.85
Prestwick	Dequalinium dichloride	1.38	1.66	1.32
Prestwick	Ketoconazole	0.99	1.17	1.03
Prestwick	Fusidic acid sodium salt	1.1	1.09	0.91
Prestwick	Terbutaline hemisulfate	1.13	1.24	1.06
Prestwick	Ketanserin tartrate hydrate	1.17	1.03	0.9
Prestwick	Hemicholinium bromide	1.08	1.1	1
Prestwick	Kanamycin A sulfate	1.16	1.03	1.01
Prestwick	Amikacin hydrate	1.05	1.03	0.93
Prestwick	Etoposide	0.59	0.35	0.25
Prestwick	Clomiphene citrate (Z,E)	1.03	0.72	0.63
Prestwick	Oxantel pamoate	1.05	1.26	1.09
Prestwick	Prochlorperazine dimaleate	0.91	0.37	0.23
Prestwick	Hesperidin	1.13	1.12	1.04
Prestwick	Testosterone propionate	1.09	0.95	0.9
Prestwick	Haloprogin	1.03	1	0.81
Prestwick	Thyroxine (L)	0.39	0.68	0.53
Prestwick	Idebenone	0.71	1.01	0.95
Prestwick	Pepstatin A	1.09	0.95	0.9
Prestwick	Morpholinoethylamino-3-benzocyclohepta-(5,6-c)-pyridazine dihydrochloride	1.16	1.04	0.87
Prestwick	Adamantamine fumarate	1.11	1.01	0.95
Prestwick	Butoconazole nitrate	1.12	0.97	0.93
Prestwick	Amiodarone hydrochloride	1.1	1.11	0.95
Prestwick	Amphotericin B	1.1	1.05	0.96
Prestwick	Androsterone	0.98	1	0.92
Prestwick	Amifostine	1.1	1.04	0.96
Prestwick	Carbarsone	1.14	1	1.02
Prestwick	Amlodipine	0.84	0.54	0.55
Prestwick	Modafinil	1.01	1.04	1.06
Prestwick	Bacampicillin hydrochloride	1.02	1.06	1.01
Prestwick	Lamivudine	1	1.11	1
Prestwick	Biotin	1.04	1.12	0.91
Prestwick	Bisacodyl	1.11	1.21	1.11
Prestwick	Erlotinib	0.9	0.88	0.45
Prestwick	Suloctidil	1.04	0.94	0.96
Prestwick	Zotepine	0.87	0.71	0.59
Prestwick	Carisoprodol	1.03	1	1.08
Prestwick	Cephalosporanic acid, 7-amino	1.08	1.14	1.07
Prestwick	Chicago sky blue 6B	1.01	1.15	0.95
Prestwick	Buflomedil hydrochloride	1.01	1.09	1.01
Prestwick	Dibenzepine hydrochloride	1	1.02	0.92
Prestwick	Roxatidine Acetate HCl	1.01	1.07	1
Prestwick	Valacyclovir hydrochloride	0.99	1.14	0.92
Prestwick	Cisapride	0.98	1.17	0.91
Prestwick	Pefloxacine	1.09	1.12	0.91
Prestwick	Corticosterone	1.16	0.88	0.83
Prestwick	Cyanocobalamin	1.07	1.09	0.81
Prestwick	Cefadroxil	1.15	1.15	0.85
Prestwick	Cyclosporin A	0.98	0.47	0.46
Prestwick	Digitoxigenin	0.29	1.1	0.84
Prestwick	Digoxin	0.29	1.05	0.79
Prestwick	Doxorubicin hydrochloride	0.31	0.27	0.23
Prestwick	Carbimazole	1.03	1.14	1.03
Prestwick	Epiandrosterone	0.95	1.1	0.97
Prestwick	Estradiol-17 beta	1.15	1.1	1.04
Prestwick	Clobutinol hydrochloride	1.01	1.07	1.03
Prestwick	Gabazine bromide	1.16	1.06	0.96
Prestwick	Oxcarbazepine	0.8	0.95	0.92
Prestwick	Cyclobenzaprine hydrochloride	0.89	1.05	1.01
Prestwick	Carteolol hydrochloride	1.03	1.16	1
Prestwick	Hydrocortisone base	1.22	0.87	0.91
Prestwick	Hydroxytacrine maleate (R,S)	0.97	1.16	1.01
Prestwick	Pilocarpine nitrate	0.98	1.27	0.88
Prestwick	Dicloxacillin sodium salt hydrate	1.09	1.17	1.08
Prestwick	Alizapride HCl	0.94	1.06	1.04
Prestwick	Stanozolol	1.05	1.07	1
Prestwick	Calcipotriene	1.15	1	0.94
Prestwick	Linezolid	0.89	1.09	0.9
Prestwick	Mebhydroline 1,5-naphtalenedisulfonate	0.89	0.98	0.95
Prestwick	Meclocycline sulfosalicylate	0.95	1.07	0.98
Prestwick	Meclozine dihydrochloride	1.02	1.15	1.02
Prestwick	Melatonin	0.94	1.05	0.96
Prestwick	Butalbital	1.09	1.18	1.02
Prestwick	Dinoprost trometamol	0.95	1.19	1.01
Prestwick	Tropisetron HCl	1.03	1.05	1.05
Prestwick	Cefixime	1.03	1.06	1.05
Prestwick	Metrizamide	1.09	1.13	1.05
Prestwick	Quetiapine	0.87	0.86	0.81
Prestwick	Tosufloxacin hydrochloride	1	1.06	0.78
Prestwick	Efavirenz	0.99	1.11	0.99
Prestwick	Rifapentine	0.97	0.78	0.69
Prestwick	Neostigmine bromide	0.98	1.13	1
Prestwick	Niridazole	1.1	1.03	0.98
Prestwick	Ceforanide	1.12	1.24	1.13
Prestwick	Vatalanib	0.75	0.84	1.02
Prestwick	Itopride	1.09	1.1	1.03
Prestwick	Cefotetan	1.1	1.09	0.99
Prestwick	Fentiazac	1.02	1.02	0.92
Prestwick	Brompheniramine maleate	1.05	1.01	0.94
Prestwick	Primaquine diphosphate	0.84	0.34	0.23
Prestwick	Progesterone	1.07	1.09	0.95
Prestwick	Felodipine	1.07	0.96	0.87
Prestwick	Raclopride	0.89	1.15	0.99
Prestwick	Closantel	1.14	1.18	1.03
Prestwick	Serotonin hydrochloride	1.06	1.12	0.99
Prestwick	Cefotiam hydrochloride	1.09	0.99	0.98
Prestwick	Rofecoxib	1.02	0.99	0.86
Prestwick	Benperidol	1.04	1	0.87
Prestwick	Cefaclor hydrate	1.02	1	0.96
Prestwick	Colistin sulfate	0.97	0.89	1.02
Prestwick	Daunorubicin hydrochloride	0.31	0.3	0.27
Prestwick	Dosulepin hydrochloride	1.11	0.93	0.88
Prestwick	Ceftazidime pentahydrate	1.13	1.06	0.95
Prestwick	Iobenguane sulfate	0.97	0.63	0.6
Prestwick	Metixene hydrochloride	0.75	0.38	0.27
Prestwick	Nitrofural	1.03	0.87	0.88
Prestwick	Omeprazole	0.93	0.96	1.01
Prestwick	Propylthiouracil	1.03	1.08	1.12
Prestwick	Terconazole	0.63	0.25	0.45
Prestwick	Tiaprofenic acid	1.02	1.05	1.04
Prestwick	Vancomycin hydrochloride	0.99	1.12	1.07
Prestwick	Artemisinin	1.03	0.74	0.88
Prestwick	Propafenone hydrochloride	1.02	1.06	0.9
Prestwick	Ethamivan	0.99	1.1	1.1
Prestwick	Vigabatrin	1.07	1.15	0.97
Prestwick	Biperiden hydrochloride	1.02	1.16	0.97
Prestwick	Cetirizine dihydrochloride	1.03	1.13	1.1
Prestwick	Etifenin	0.95	1.01	1.02
Prestwick	Metaproterenol sulfate, orciprenaline sulfate	0.98	1	1.14
Prestwick	Sisomicin sulfate	1.02	1.17	1.08
Prestwick	Sibutramine HCl	0.98	1.08	0.99
Prestwick	Acenocoumarol	0.98	1.01	0.91
Prestwick	Bromperidol	0.97	1.05	0.71
Prestwick	Cyclizine hydrochloride	1.02	1.15	1.03
Prestwick	Fluoxetine hydrochloride	0.97	0.52	0.46
Prestwick	Iohexol	1.08	1.03	0.99
Prestwick	Norcyclobenzaprine	0.95	0.84	0.96
Prestwick	Pyrazinamide	1	0.99	1.07
Prestwick	Trimethadione	1.06	1.07	0.96
Prestwick	Lovastatin	0.92	0.87	0.72
Prestwick	Nystatine	1.08	1.02	0.96
Prestwick	Budesonide	1.43	0.74	0.91
Prestwick	Imipenem	0.98	1.13	1.12
Prestwick	Sulfasalazine	1.02	1.18	1.12
Prestwick	Lofexidine	0.92	1.17	1.03
Prestwick	Thiostrepton	0.28	0.26	0.23
Prestwick	Miglitol	0.99	1.2	1.08
Prestwick	Tiabendazole	1.09	1.06	1.05
Prestwick	Rifampicin	0.93	0.87	0.81
Prestwick	Ethionamide	1	0.96	1.06
Prestwick	Tenoxicam	1	0.89	1.03
Prestwick	Triflusal	1.05	1.06	0.98
Prestwick	Mesoridazine besylate	1	1.07	1.05
Prestwick	Trolox	0.88	1.34	1.2
Prestwick	Pirenperone	1.07	1.15	0.98
Prestwick	Isoquinoline, 6,7-dimethoxy-1-methyl-1,2,3,4-tetrahydro, hydrochloride	1.06	1.06	1.05
Prestwick	Phenacetin	1.05	1.09	0.99
Prestwick	Atovaquone	0.83	1.02	0.97
Prestwick	Methoxamine hydrochloride	1.04	1.09	0.99
Prestwick	(S)-(-)-Atenolol	0.92	0.98	1.05
Prestwick	Piracetam	0.94	1.07	1.06
Prestwick	Phenindione	1	1.05	0.96
Prestwick	Thiocolchicoside	1	1.01	1.02
Prestwick	Clorsulon	1.05	1.18	1.05
Prestwick	Ciclopirox ethanolamine	0.95	0.27	0.28
Prestwick	Probenecid	1.01	1.19	1.07
Prestwick	Betahistine mesylate	1	1.15	1.04
Prestwick	Tobramycin	1.07	1.25	1.1
Prestwick	Tetramisole hydrochloride	1.03	1.23	1.04
Prestwick	Pregnenolone	0.98	1.09	1.02
Prestwick	Molsidomine	1.03	1.1	0.99
Prestwick	Chloroquine diphosphate	0.95	1	0.98
Prestwick	Trimetazidine dihydrochloride	0.99	1.16	1.11
Prestwick	Parthenolide	0.29	0.61	0.35
Prestwick	Hexetidine	1.11	1.01	0.71
Prestwick	Selegiline hydrochloride	1.11	1.08	0.98
Prestwick	Pentamidine isethionate	1.35	0.7	0.98
Prestwick	Tolazamide	1.02	1.1	0.94
Prestwick	Nifuroxazide	1.08	1.01	0.93
Prestwick	Mirtazapine	1.15	1.07	0.98
Prestwick	Dirithromycin	0.97	1.1	0.97
Prestwick	Gliclazide	1.05	1.03	1.01
Prestwick	DO 897/99	1.03	1.08	0.89
Prestwick	Prenylamine lactate	1.07	0.5	0.77
Prestwick	Ziprasidone Hydrochloride	0.66	0.65	0.72
Prestwick	Mevastatin	0.36	0.55	0.48
Prestwick	Pyridostigmine iodide	1.05	1.02	0.92
Prestwick	Pentobarbital	1.11	0.99	0.97
Prestwick	Atropine sulfate monohydrate	1.09	0.95	0.93
Prestwick	Eserine sulfate, physostigmine sulfate	0.88	0.98	0.87
Prestwick	Itraconazole	1.1	1.09	0.91
Prestwick	Acarbose	1.08	1	0.94
Prestwick	Entacapone	1.09	1	0.95
Prestwick	Nicotinamide	1.03	0.86	0.96
Prestwick	Tetraca‹ne hydrochloride	1.04	0.96	0.89
Prestwick	Mometasone furoate	1.51	0.79	0.94
Prestwick	Troglitazone	1.16	1.05	1.07
Prestwick	Dacarbazine	0.97	1	1.04
Prestwick	Tenatoprazole	0.83	0.87	0.91
Prestwick	Acetopromazine maleate salt	1.02	0.78	0.88
Prestwick	Escitalopram	1.02	1.14	0.96
Prestwick	Ropinirole HCl	1.08	1.1	1.14
Prestwick	Lacidipine	1.12	1.09	1.09
Prestwick	Argatroban	1.06	1.13	1.12
Prestwick	Reboxetine mesylate	1.01	1.06	0.87
Prestwick	Camylofine chlorhydrate	1.16	0.95	0.96
Prestwick	Papaverine hydrochloride	0.69	0.76	0.78
Prestwick	Yohimbine hydrochloride	1.04	0.96	1.1
Prestwick	Voriconazole	0.97	1.16	1.01
Prestwick	Alfacalcidol	1.08	1.02	0.92
Prestwick	Cilostazol	1.06	1.15	1.04
Prestwick	Galanthamine hydrobromide	0.97	1.16	1.03
Prestwick	Azelastine HCl	0.99	0.77	0.78
Prestwick	Etretinate	1.03	1.15	0.99
Prestwick	Emedastine	1.12	1.22	1.04
Prestwick	Etofenamate	1.05	0.97	0.95
Prestwick	Zaleplon	1.01	1.06	0.98
Prestwick	Diclofenac sodium	1.05	1.07	1
Prestwick	Exemestane	1.19	1.19	1.44
Prestwick	Fomepizole	1	1.06	1.1
Prestwick	Temozolomide	0.96	1.05	1.06
Prestwick	Xylazine	0.97	1.1	1.06
Prestwick	Celiprolol HCl	1.03	1.15	1.09
Prestwick	Zopiclone	0.99	1.14	1.02
Prestwick	Tranilast	0.95	1.17	1.03
Prestwick	Tizanidine HCl	1.03	1.12	1.09
Prestwick	Zafirlukast	1.1	1.07	0.98
Prestwick	Butenafine Hydrochloride	0.98	1.11	1.13
Prestwick	Carbadox	1.13	0.79	0.95
Prestwick	Rimantadine Hydrochloride	1.1	1.14	1.11
Prestwick	Eburnamonine (-)	0.96	1.14	1.03
Prestwick	Oxibendazol	0.35	0.81	0.26
Prestwick	Ipsapirone	0.98	1.15	1.06
Prestwick	Hydroxychloroquine sulfate	0.94	0.5	1.06
Prestwick	Loracarbef	1.05	1.11	1.02
Prestwick	Fenipentol	0.98	1.11	1.04
Prestwick	Diosmin	0.98	1.05	1.03
Prestwick	Carbidopa	0.99	1.03	1.07
Prestwick	Chrysene-1,4-quinone	0.78	1.12	0.74
Prestwick	Demecarium bromide	1.06	1.09	0.92
Prestwick	Quipazine dimaleate salt	1.09	1.04	0.96
Prestwick	Acipimox	1	1.18	1
Prestwick	Diflorasone Diacetate	1.31	0.98	0.95
Prestwick	Acamprosate calcium	0.97	1.14	1.06
Prestwick	Mizolastine	1.08	1.14	0.98
Prestwick	Amisulpride	1.02	1.09	1.07
Prestwick	Pyridoxine hydrochloride	1	1.17	1.06
Prestwick	Mercaptopurine	0.97	0.76	0.8
Prestwick	Cytarabine	0.39	0.32	0.23
Prestwick	Racecadotril	0.97	1.06	1.09
Prestwick	Folic acid	0.98	1.07	1.11
Prestwick	Benazepril HCl	0.97	1.06	1.09
Prestwick	Aniracetam	0.96	1.1	1.03
Prestwick	Dimethisoquin hydrochloride	0.95	1.17	0.89
Prestwick	Alendronate sodium	0.65	0.29	0.63
Prestwick	Dipivefrin hydrochloride	1.05	1.46	1.11
Prestwick	Thiorphan	1.13	1.12	0.97
Prestwick	Tomoxetine hydrochloride	1.07	1.09	0.98
Prestwick	Aceclidine Hydrochloride	1.05	1.22	0.8
Prestwick	Penciclovir	1.02	1.07	1.01
Prestwick	Levetiracetam	1.05	1.1	1
Prestwick	Dexfenfluramine hydrochloride	1.01	1.15	0.89
Prestwick	Etoricoxib	1.02	1.14	0.96
Prestwick	Sertindole	0.71	0.29	0.24
Prestwick	Sulmazole	1.1	0.97	0.87
Prestwick	Gefitinib	1.03	1.01	0.33
Prestwick	Flunisolide	1.48	0.79	0.82
Prestwick	N-Acetyl-DL-homocysteine Thiolactone	1.04	1.05	0.94
Prestwick	Flurandrenolide	1.45	0.75	0.83
Prestwick	Oxiconazole Nitrate	0.97	1	0.88
Prestwick	Rebamipide	1.02	1.05	0.93
Prestwick	Nilvadipine	1.05	1.01	0.97
Prestwick	Etanidazole	1.06	0.99	0.92
Prestwick	Butirosin disulfate salt	1.11	1.08	0.92
Prestwick	Glimepiride	1.03	1.1	0.97
Prestwick	Picrotoxinin	1.02	1.06	1.07
Prestwick	Mepenzolate bromide	1.03	0.95	0.99
Prestwick	Benfotiamine	1.03	1.1	0.96
Prestwick	Halcinonide	1.37	0.81	0.87
Prestwick	Lanatoside C	0.27	1.1	1.07
Prestwick	Benzamil hydrochloride	1	0.89	0.78
Prestwick	Suxibuzone	0.98	1.14	1.09
Prestwick	6-Furfurylaminopurine	1.02	1.08	1.09
Prestwick	Avermectin B1a	0.94	1.11	0.22
Prestwick	Pranlukast	1.01	1.18	0.97
Prestwick	Penicillamine	1.05	1.11	1.09
Prestwick	Zileuton	1.05	1.13	0.97
Prestwick	Loratadine	1.01	1.14	1
Prestwick	Tetraethylenepentamine pentahydrochloride	1.29	1.17	1.17
Prestwick	Nisoldipine	1.17	0.9	0.81
Prestwick	Acefylline	1.03	1.12	1.03
Prestwick	Acitretin	0.98	0.93	0.96
Prestwick	Zonisamide	0.95	1.15	0.99
Prestwick	Irsogladine maleate	0.93	1.14	1
Prestwick	Dydrogesterone	1.11	1.14	1.01
Prestwick	Sumatriptan succinate	1.06	1.1	1.07
Prestwick	Opipramol dihydrochloride	1.08	0.71	0.84
Prestwick	Nalidixic acid sodium salt	0.97	0.85	1.04
Prestwick	Oxacillin sodium	1.04	0.93	1.15
Prestwick	Beta-Escin	0.83	0.76	0.27
Prestwick	Thiamine hydrochloride	0.95	1.1	1.04
Prestwick	Tazobactam	1.02	1.12	0.97
Prestwick	Ibandronate sodium	0.77	1.17	1.06
Prestwick	Warfarin	0.93	1.15	0.99
Prestwick	Pranoprofen	1.12	1.15	1.04
Prestwick	Secnidazole	0.98	1.15	1.11
Prestwick	Pempidine tartrate	1.05	1.16	1.08
Prestwick	Clodronate	1.01	1.08	1.07
Prestwick	Ibutilide fumarate	1.02	0.93	0.98
Prestwick	Thimerosal	0.27	0.26	0.22
Prestwick	Tramadol hydrochloride	1.04	1.06	1.02
Prestwick	Estropipate	0.97	1.11	0.99
Prestwick	Butylscopolammonium (n-) bromide	1.01	1.09	1.01
Prestwick	Irinotecan hydrochloride trihydrate	0.48	0.39	0.26
Prestwick	Tylosin	1	1.08	0.94
Prestwick	Citalopram Hydrobromide	1.03	1.18	1.01
Prestwick	Promazine hydrochloride	0.94	1.04	0.94
Prestwick	Sulfamerazine	0.94	0.95	1.03
Prestwick	Venlafaxine	0.96	0.96	1.03
Prestwick	Ethotoin	1.07	1.09	1
Prestwick	3-alpha-Hydroxy-5-beta-androstan-17-one	0.93	1	0.83
Prestwick	Tetrahydrozoline hydrochloride	0.95	1.16	0.98
Prestwick	Hexestrol	0.95	1.07	1.01
Prestwick	Cefmetazole sodium salt	0.94	1.07	1.01
Prestwick	Trihexyphenidyl-D,L Hydrochloride	1.01	1.2	0.96
Prestwick	Succinylsulfathiazole	0.94	1.02	1.05
Prestwick	Famprofazone	0.96	1.14	1.01
Prestwick	Bromopride	1.01	0.97	0.99
Prestwick	Methyl benzethonium chloride	0.27	0.24	0.21
Prestwick	Chlorcyclizine hydrochloride	0.78	0.69	0.77
Prestwick	Diphenylpyraline hydrochloride	0.95	1.07	0.83
Prestwick	Benzethonium chloride	0.35	0.24	0.21
Prestwick	Trioxsalen	1	1.11	0.99
Prestwick	Doxofylline	1.01	1.04	1.05
Prestwick	Sulfabenzamide	1.1	1.15	0.92
Prestwick	Benzocaine	0.98	1.06	0.95
Prestwick	Dipyrone	1.01	1.14	1.01
Prestwick	Isosorbide dinitrate	1.1	1	0.95
Prestwick	Sulfachloropyridazine	0.79	0.62	0.92
Prestwick	Pramoxine hydrochloride	0.99	0.69	0.44
Prestwick	Finasteride	1.06	1.1	0.89
Prestwick	Fluorometholone	1.45	0.82	0.83
Prestwick	Cephalothin sodium salt	1.12	1.01	1.03
Prestwick	Cefuroxime sodium salt	1.18	1.04	0.99
Prestwick	Althiazide	1.03	1.01	0.92
Prestwick	Isopyrin hydrochloride	1.12	1.02	0.95
Prestwick	Phenethicillin potassium salt	1.01	0.97	0.94
Prestwick	Sulfamethoxypyridazine	0.9	0.82	0.81
Prestwick	Deferoxamine mesylate	0.78	1.04	0.94
Prestwick	Mephentermine hemisulfate	1	1.06	0.96
Prestwick	Liranaftate	1.07	1.01	0.92
Prestwick	Sulfadimethoxine	0.99	0.99	0.95
Prestwick	Sulfanilamide	1.04	1.06	0.94
Prestwick	Balsalazide Sodium	1.03	1.09	0.94
Prestwick	Sulfaquinoxaline sodium salt	1.01	1.07	1.01
Prestwick	Streptozotocin	1.02	1.06	1.02
Prestwick	Metoprolol-(+,-) (+)-tartrate salt	0.91	1.03	0.92
Prestwick	Flumethasone	1.5	0.77	0.85
Prestwick	Flecainide acetate	0.99	1.04	1.03
Prestwick	Cefazolin sodium salt	1.04	1.08	1.11
Prestwick	Atractyloside potassium salt	1.08	1.1	1.07
Prestwick	Folinic acid calcium salt	1.07	1.23	1.1
Prestwick	Levonordefrin	0.92	1.28	1.11
Prestwick	Ebselen	1.05	1.05	1.05
Prestwick	Nadide	0.99	1.15	1.01
Prestwick	Sulfamethizole	1.06	1.06	1.03
Prestwick	Medrysone	1.25	0.87	0.8
Prestwick	Flunixin meglumine	1.17	0.77	0.37
Prestwick	Spiramycin	1.07	1.07	0.95
Prestwick	Glycopyrrolate	1.05	0.89	0.98
Prestwick	Aprepitant	1.05	1.06	0.91
Prestwick	Monensin sodium salt	0.45	0.35	0.41
Prestwick	Isoetharine mesylate salt	0.99	1.33	0.99
Prestwick	Mevalonic-D, L acid lactone	0.99	1.11	0.95
Prestwick	Terazosin hydrochloride	0.99	1.15	0.94
Prestwick	Phenazopyridine hydrochloride	1.2	0.99	0.86
Prestwick	Demeclocycline hydrochloride	1.04	0.98	0.85
Prestwick	Fenoprofen calcium salt dihydrate	0.97	1.09	1.1
Prestwick	Piperacillin sodium salt	0.97	1.03	1.02
Prestwick	Diethylstilbestrol	0.52	0.76	0.73
Prestwick	Chlorotrianisene	0.96	1.08	0.95
Prestwick	Ribostamycin sulfate salt	1.07	1.1	0.91
Prestwick	Methacholine chloride	0.99	1.04	0.73
Prestwick	Pipenzolate bromide	0.96	1.06	0.99
Prestwick	Butamben	1.04	1.15	1.03
Prestwick	Sulfapyridine	0.88	1.02	1
Prestwick	Meclofenoxate hydrochloride	1	1.16	1.03
Prestwick	Furaltadone hydrochloride	1	0.9	0.97
Prestwick	Ethoxyquin	0.94	1.16	0.88
Prestwick	Tinidazole	1.08	1.13	1.05
Prestwick	Guanadrel sulfate	1.05	1.1	1.05
Prestwick	Vidarabine	0.95	0.52	0.65
Prestwick	Sulfameter	0.97	1.11	0.85
Prestwick	Isopropamide iodide	0.99	1.15	0.98
Prestwick	Alclometasone dipropionate	1.37	0.85	0.99
Prestwick	Leflunomide	0.82	0.37	0.25
Prestwick	Norgestrel-(-)-D	1.01	1.12	1.1
Prestwick	Fluocinonide	1.34	0.8	0.86
Prestwick	Sulfamethazine sodium salt	0.98	1.07	1.01
Prestwick	Guaifenesin	0.94	1.08	0.98
Prestwick	Alexidine dihydrochloride	0.43	0.24	0.21
Prestwick	Proadifen hydrochloride	0.83	0.64	0.55
Prestwick	Zomepirac sodium salt	0.96	1.05	1
Prestwick	Cinoxacin	1.02	1.13	1.07
Prestwick	Clobetasol propionate	1.37	0.86	0.92
Prestwick	Podophyllotoxin	0.39	0.28	0.23
Prestwick	Clofibric acid	0.96	1.15	1.06
Prestwick	Bendroflumethiazide	1.04	1.11	0.99
Prestwick	Dicumarol	0.63	0.89	0.8
Prestwick	Methimazole	0.97	1.16	1.04
Prestwick	Merbromin	1.28	1.38	1.14
Prestwick	Hexylcaine hydrochloride	0.98	1.03	0.96
Prestwick	Drofenine hydrochloride	0.93	1.03	0.82
Prestwick	Cycloheximide	0.47	0.25	0.22
Prestwick	(R) -Naproxen sodium salt	1.13	1.12	1
Prestwick	Propidium iodide	1.24	1.16	0.91
Prestwick	Cloperastine hydrochloride	1.09	1.04	0.77
Prestwick	Eucatropine hydrochloride	1.04	1.08	1
Prestwick	Isocarboxazid	1.04	1.05	0.98
Prestwick	Lithocholic acid	1.02	0.99	1.02
Prestwick	Methotrimeprazine maleat salt	0.93	0.76	0.57
Prestwick	Dienestrol	1.02	1.1	0.9
Prestwick	Pridinol methanesulfonate salt	0.98	1.08	0.96
Prestwick	Amrinone	1.05	1.55	1.07
Prestwick	Carbinoxamine maleate salt	1.08	0.97	0.95
Prestwick	Methazolamide	1.09	0.97	1.07
Prestwick	Pyrithyldione	0.99	0.94	1
Prestwick	Spectinomycin dihydrochloride	1.09	0.93	1.02
Prestwick	Piromidic acid	1	1.02	0.97
Prestwick	Trimipramine maleate salt	1.12	0.95	0.92
Prestwick	Chloropyramine hydrochloride	1.01	0.94	0.95
Prestwick	Furazolidone	1.04	0.78	0.95
Prestwick	Dichlorphenamide	0.92	0.97	0.97
Prestwick	Sulconazole nitrate	1.09	1.05	0.9
Prestwick	Auranofin	0.27	0.25	0.2
Prestwick	Cromolyn disodium salt	1.04	1.02	1.09
Prestwick	Bucladesine sodium salt	1.11	0.99	1.22
Prestwick	Cefsulodin sodium salt	0.94	0.97	1.25
Prestwick	Fosfosal	0.99	0.96	1.22
Prestwick	Suprofen	1.09	1.01	1.13
Prestwick	Deflazacort	1.31	0.74	1.04
Prestwick	Nadolol	1	1.01	1.17
Prestwick	Moxalactam disodium salt	1.02	1.04	1.13
Prestwick	Aminophylline	1	1.04	1.15
Prestwick	Azlocillin sodium salt	1.04	1.1	1.07
Prestwick	Clidinium bromide	1.05	1.07	1.11
Prestwick	Sulfamonomethoxine	1.08	1.11	1.08
Prestwick	Benzthiazide	0.98	1.03	1.11
Prestwick	Trichlormethiazide	0.97	1	1.12
Prestwick	Oxalamine citrate salt	0.96	0.96	0.89
Prestwick	Propantheline bromide	0.98	1.03	1.05
Prestwick	Viloxazine hydrochloride	1.03	1.04	1.06
Prestwick	Dimethadione	1	1.04	1.1
Prestwick	Ethaverine hydrochloride	0.91	0.94	0.91
Prestwick	Butacaine	1.09	1.07	1
Prestwick	Cefoxitin sodium salt	1.05	1.07	1.23
Prestwick	Ifosfamide	0.99	0.99	1.24
Prestwick	Novobiocin sodium salt	0.94	0.92	1.04
Prestwick	Tetrahydroxy-1,4-quinone monohydrate	0.99	0.96	1.16
Prestwick	Indoprofen	1.04	1.02	1.09
Prestwick	Carbenoxolone disodium salt	1.06	0.97	1.13
Prestwick	Iocetamic acid	0.97	0.96	1.09
Prestwick	Ganciclovir	1.02	0.98	1.04
Prestwick	Ethopropazine hydrochloride	0.94	1.04	0.96
Prestwick	Olanzapine	0.96	1.21	1.17
Prestwick	Trimeprazine tartrate	0.97	1.06	1.06
Prestwick	Nafcillin sodium salt monohydrate	0.92	1.03	1.17
Prestwick	Procyclidine hydrochloride	1.12	1.04	1.03
Prestwick	Amiprilose hydrochloride	1.05	1.03	1.2
Prestwick	Ethynylestradiol 3-methyl ether	1.07	1.07	1.22
Prestwick	(-) -Levobunolol hydrochloride	1.03	1.05	1.14
Prestwick	Iodixanol	1	1	1.19
Prestwick	Clinafloxacin	0.86	0.64	1.09
Prestwick	Equilin	1.08	1.03	1.09
Prestwick	Paroxetine Hydrochloride	0.83	0.93	0.92
Prestwick	Nylidrin	0.9	1.44	1.08
Prestwick	Liothyronine	0.94	0.88	1.05
Prestwick	Roxithromycin	1	1.01	1.11
Prestwick	Beclomethasone dipropionate	1.29	1.03	1.1
Prestwick	Tolmetin sodium salt dihydrate	1.03	0.96	1.04
Prestwick	(+) -Levobunolol hydrochloride	0.95	0.84	1.17
Prestwick	Doxazosin mesylate	0.9	0.93	1.01
Prestwick	Fluvastatin sodium salt	0.3	0.33	0.27
Prestwick	Methylhydantoin-5-(L)	0.98	1.05	1.1
Prestwick	Gabapentin	0.97	1.2	1.08
Prestwick	Raloxifene hydrochloride	0.91	0.67	0.77
Prestwick	Etidronic acid, disodium salt	1.04	1.1	1.09
Prestwick	Methylhydantoin-5-(D)	1.08	1.06	1.05
Prestwick	Simvastatin	0.28	0.65	0.32
Prestwick	Azacytidine-5	0.96	0.58	0.87
Prestwick	Paromomycin sulfate	0.96	1.03	1.1
Prestwick	Acetaminophen	1.06	1.05	1.07
Prestwick	Phthalylsulfathiazole	0.97	1.06	1.1
Prestwick	Luteolin	0.95	1.08	1.03
Prestwick	Iopamidol	1.09	1.07	0.98
Prestwick	Iopromide	1.03	1.09	1.08
Prestwick	Theophylline monohydrate	1.11	1.07	1.01
Prestwick	Theobromine	1.08	1.11	0.99
Prestwick	Reserpine	1.01	1.01	0.99
Prestwick	Bicalutamide	1.1	1.06	0.94
Prestwick	Scopolamine hydrochloride	0.98	1.06	1
Prestwick	Ioversol	1.08	1.06	1.03
Prestwick	Rabeprazole Sodium salt	0.97	0.95	0.98
Prestwick	Carbachol	1.05	1.07	0.81
Prestwick	Niacin	1.01	1.05	1
Prestwick	Bemegride	1.14	0.97	1
Prestwick	Digoxigenin	0.29	1.04	0.98
Prestwick	Meglumine	1.04	0.92	1.04
Prestwick	Dolasetron mesilate	1.13	0.97	0.97
Prestwick	Clioquinol	1	0.97	0.46
Prestwick	Oxybenzone	1.03	0.93	1.04
Prestwick	Promethazine hydrochloride	0.98	0.91	0.96
Prestwick	Diacerein	1.04	0.78	0.9
Prestwick	Esmolol hydrochloride	1.03	1.05	1.03
Prestwick	Cortisol acetate	1.26	0.9	1.03
Prestwick	Flubendazol	0.36	0.31	0.25
Prestwick	Felbinac	1.14	0.97	1.17
Prestwick	Butylparaben	1.09	0.96	1.13
Prestwick	Aminohippuric acid	0.95	0.95	1.17
Prestwick	N-Acetyl-L-leucine	0.94	0.98	1.19
Prestwick	Pipemidic acid	0.99	1.04	1.18
Prestwick	Dioxybenzone	1.03	1.02	1.16
Prestwick	Adrenosterone	0.97	1.02	1.18
Prestwick	Methylatropine nitrate	0.93	1.01	1.21
Prestwick	Hymecromone	0.95	1.03	0.96
Prestwick	Abacavir Sulfate	1.04	1.03	1.07
Prestwick	Diloxanide furoate	1.09	1.09	1.09
Prestwick	Metyrapone	1.07	1.02	1.16
Prestwick	Urapidil hydrochloride	1.01	1.06	1.12
Prestwick	Fluspirilen	1.01	1.09	0.96
Prestwick	S-(+)-ibuprofen	0.99	1.06	1.1
Prestwick	Ethynodiol diacetate	1.05	1.04	0.99
Prestwick	Nabumetone	0.9	0.98	1.15
Prestwick	Nisoxetine hydrochloride	1.02	1.08	1
Prestwick	(+)-Isoproterenol (+)-bitartrate salt	1.03	1.28	1.07
Prestwick	Monobenzone	0.72	0.66	0.66
Prestwick	2-Aminobenzenesulfonamide	1.04	1.02	1.21
Prestwick	Estrone	1.03	1.03	1.16
Prestwick	Lorglumide sodium salt	1.07	0.96	1.18
Prestwick	Nitrendipine	1.08	1.01	1.16
Prestwick	Flurbiprofen	1.04	0.95	1.15
Prestwick	Nimodipine	1.05	0.96	1.13
Prestwick	Bacitracin	1.04	1.04	1.05
Prestwick	L(-)-vesamicol hydrochloride	0.95	1.12	0.97
Prestwick	Nizatidine	1.13	1.1	1.14
Prestwick	Thioperamide maleate	1.03	1.06	1.18
Prestwick	Xamoterol hemifumarate	1.07	1.1	1.14
Prestwick	Rolipram	1.07	1.09	1.32
Prestwick	Thonzonium bromide	0.27	0.24	0.21
Prestwick	Idazoxan hydrochloride	1	0.89	0.88
Prestwick	Quinapril HCl	1.04	1.01	1.13
Prestwick	Nilutamide	0.84	1.03	1.11
Prestwick	Ketorolac tromethamine	0.97	1.1	1.06
Prestwick	Protriptyline hydrochloride	0.87	0.97	0.87
Prestwick	Propofol	1.02	1.01	1.14
Prestwick	S(-)Eticlopride hydrochloride	1.03	0.98	0.8
Prestwick	Primidone	0.98	1.03	1.12
Prestwick	Flucytosine	1.03	1.02	1.08
Prestwick	(-)-MK 801 hydrogen maleate	0.97	1.03	1.1
Prestwick	Bephenium hydroxynaphthoate	0.94	1.1	1.01
Prestwick	Dehydroisoandosterone 3-acetate	0.95	1.02	1.13
Prestwick	Benserazide hydrochloride	0.92	1.05	1.07
Prestwick	Iodipamide	1.1	1.05	0.99
Prestwick	Allopurinol	1	1.04	1.07
Prestwick	Pentetic acid	1.04	1.06	1.09
Prestwick	Bretylium tosylate	1.04	1.05	1.18
Prestwick	Pralidoxime chloride	1.01	1.15	1.17
Prestwick	Phenoxybenzamine hydrochloride	1.02	1.08	1.06
Prestwick	Salmeterol	0.76	1.12	1.05
Prestwick	Altretamine	0.98	1	1.1
Prestwick	Prazosin hydrochloride	0.9	1.04	0.2
Prestwick	Timolol maleate salt	1.01	1.09	1.11
Prestwick	(+,-)-Octopamine hydrochloride	1.01	1.11	1.2
Prestwick	Stavudine	0.99	1.13	1.09
Prestwick	Crotamiton	1.08	1.18	0.99
Prestwick	Toremifene	1.06	1.2	0.87
Prestwick	(R)-(+)-Atenolol	1.1	1.13	0.97
Prestwick	Tyloxapol	0.98	0.88	0.84
Prestwick	Florfenicol	1.11	1.17	1.07
Prestwick	Megestrol acetate	1.12	1.06	1
Prestwick	Deoxycorticosterone	1.06	0.97	0.86
Prestwick	Urosiol	1.09	1.12	1
Prestwick	Proparacaine hydrochloride	1.03	1.19	0.9
Prestwick	Aminocaproic acid	1.17	1.02	1.07
Prestwick	Denatonium benzoate	1.07	1.05	0.92
Prestwick	Canrenone	1.03	1	0.96
Prestwick	Enilconazole	1.05	0.97	0.91
Prestwick	Methacycline hydrochloride	0.97	0.95	0.9
Prestwick	Floxuridine	0.5	0.57	0.53
Prestwick	Sotalol hydrochloride	1.1	0.97	0.94
Prestwick	Gestrinone	0.93	0.81	0.7
Prestwick	Decamethonium bromide	1	0.99	0.93
Prestwick	Darifenacin hydrobromide	0.9	0.79	0.83
Prestwick	Roxarsone	1.13	0.97	0.98
Prestwick	Remoxipride Hydrochloride	1.01	1.09	1.17
Prestwick	THIP Hydrochloride	0.91	1.08	1.13
Prestwick	Pirlindole mesylate	0.96	1.03	1.08
Prestwick	Pronethalol hydrochloride	1	1.05	1.1
Prestwick	Naftopidil dihydrochloride	1.07	0.99	0.91
Prestwick	Tracazolate hydrochloride	0.94	1	0.92
Prestwick	Zardaverine	0.82	1.04	1.28
Prestwick	Memantine Hydrochloride	0.97	1.05	1.06
Prestwick	Ozagrel hydrochloride	1	1.15	1.1
Prestwick	Piribedil hydrochloride	0.99	1.09	1.12
Prestwick	Nitrocaramiphen hydrochloride	1.02	1.12	0.97
Prestwick	Nandrolone	0.92	1.06	0.97
Prestwick	Dimaprit dihydrochloride	1.15	1.05	1.04
Prestwick	Oxfendazol	0.96	1.06	0.98
Prestwick	Guaiacol	1	1.08	0.95
Prestwick	Proscillaridin A	0.27	1.01	0.89
Prestwick	Pramipexole	1.02	1.06	0.95
Prestwick	Norgestimate	1.04	1.11	0.9
Prestwick	Chlormadinone acetate	1.11	1.19	0.9
Prestwick	Phenylbutazone	0.95	1.06	0.99
Prestwick	Gliquidone	1.09	1.13	1.03
Prestwick	Pizotifen malate	1.04	1.02	1.02
Prestwick	Ribavirin	1	1.08	0.81
Prestwick	Cyclopenthiazide	1.01	1.06	1.02
Prestwick	Fluvoxamine maleate	0.95	1.02	0.89
Prestwick	Prothionamide	0.93	0.99	0.85
Prestwick	Fluticasone propionate	1.37	0.8	0.88
Prestwick	Zuclopenthixol hydrochloride	0.76	0.37	0.72
Prestwick	Proguanil hydrochloride	0.9	0.43	0.51
Prestwick	Lymecycline	0.98	1.07	1.05
Prestwick	Alfadolone acetate	0.96	1.11	1.11
Prestwick	Alfaxalone	1.01	1.09	1.07
Prestwick	Azapropazone	1.11	1.12	1.13
Prestwick	Meptazinol hydrochloride	0.92	1.09	1.07
Prestwick	Apramycin	1.04	1.11	1.12
Prestwick	Epitiostanol	1.05	1.02	1.05
Prestwick	Fursultiamine Hydrochloride	0.99	1.13	1.16
Prestwick	Gabexate mesilate	1.03	1.06	1.01
Prestwick	Pivampicillin	0.99	1.08	1.04
Prestwick	Talampicillin hydrochloride	1.04	1.13	1.1
Prestwick	Flucloxacillin sodium	1	1.13	1.15
Prestwick	Trapidil	1.06	1.12	1.05
Prestwick	Deptropine citrate	0.91	0.74	0.44
Prestwick	Sertraline	0.55	0.35	0.32
Prestwick	Ethamsylate	0.83	1.25	1.12
Prestwick	Moxonidine	0.97	1.12	1.03
Prestwick	Etilefrine hydrochloride	1.01	1.12	1
Prestwick	Alprostadil	0.81	0.85	0.53
Prestwick	Tribenoside	1.05	1.1	1.04
Prestwick	Rimexolone	1.21	0.97	1.03
Prestwick	Isradipine	1.1	0.91	0.98
Prestwick	Tiletamine hydrochloride	1.07	1.06	1.05
Prestwick	Isometheptene mucate	1.05	1.09	1.09
Prestwick	Nifurtimox	1.11	0.94	0.96
Prestwick	Letrozole	1.03	1.15	1.03
Prestwick	Arbutin	1.14	1.2	1.12
Prestwick	Tocainide hydrochloride	1.09	1.06	1.06
Prestwick	Benzathine benzylpenicillin	0.96	0.98	0.95
Prestwick	Risperidone	1.03	1.04	0.92
Prestwick	Torsemide	0.99	1.06	1.03
Prestwick	Halofantrine hydrochloride	1.13	1.17	0.96
Prestwick	Articaine hydrochloride	1.15	1.04	0.98
Prestwick	Nomegestrol acetate	1.09	1.17	1.01
Prestwick	Pancuronium bromide	1.06	0.98	1.02
Prestwick	Molindone hydrochloride	1.07	1.01	0.98
Prestwick	Alcuronium chloride	1.13	1.05	0.98
Prestwick	Zalcitabine	1.08	1.03	0.81
Prestwick	Methyldopate hydrochloride	1.04	1.07	0.98
Prestwick	Levocabastine hydrochloride	1.13	1.05	1
Prestwick	Pyrvinium pamoate	0.51	0.39	0.29
Prestwick	Etomidate	1.07	1	0.96
Prestwick	Tridihexethyl chloride	1.08	0.95	0.84
Prestwick	Penbutolol sulfate	0.41	0.88	0.76
Prestwick	Prednicarbate	0.9	0.78	0.95
Prestwick	Sertaconazole nitrate	1.09	0.97	0.9
Prestwick	Repaglinide	1.03	0.96	0.95
Prestwick	Piretanide	1.1	0.88	1.01
Prestwick	Piperacetazine	1.05	0.83	0.61
Prestwick	Oxyphenbutazone	0.96	0.7	0.69
Prestwick	Quinethazone	1.11	0.94	0.96
Prestwick	Moricizine hydrochloride	0.98	1.02	0.96
Prestwick	Iopanoic acid	0.85	1.01	1.15
Prestwick	Pivmecillinam hydrochloride	0.72	0.76	1.09
Prestwick	Levopropoxyphene napsylate	0.96	1	1.05
Prestwick	Piperidolate hydrochloride	1.05	0.92	0.86
Prestwick	Trifluridine	0.63	0.82	0.88
Prestwick	Oxprenolol hydrochloride	0.99	1	1.06
Prestwick	Ondansetron Hydrochloride	1.05	1.11	1.12
Prestwick	Propoxycaine hydrochloride	0.97	1.11	1.1
Prestwick	Oxaprozin	0.95	1.11	1.08
Prestwick	Phensuximide	1.02	1.06	1.05
Prestwick	Ioxaglic acid	1.04	1.09	1
Prestwick	Naftifine hydrochloride	1.13	1.1	0.97
Prestwick	Meprylcaine hydrochloride	1.04	1.01	0.81
Prestwick	Milrinone	0.93	1.08	1.04
Prestwick	Methantheline bromide	1.08	1.05	0.99
Prestwick	Ticarcillin sodium	1.02	1.1	1
Prestwick	Thiethylperazine dimalate	1.04	0.3	0.21
Prestwick	Mesalamine	1.03	1.18	1.1
Prestwick	Vorinostat	0.48	0.34	0.21
Prestwick	Imidurea	1.07	1.1	1.1
Prestwick	Lansoprazole	1.06	0.95	0.91
Prestwick	Bethanechol chloride	1.02	1.1	1.07
Prestwick	Cyproterone acetate	1.13	1.01	0.88
Prestwick	(R)-Propranolol hydrochloride	0.99	1.02	0.9
Prestwick	Ciprofibrate	1.04	1.09	0.93
Prestwick	Formestane	0.96	1.05	0.99
Prestwick	Benzylpenicillin sodium	0.95	1.1	0.99
Prestwick	Chlorambucil	1.05	1.07	1.08
Prestwick	Methiazole	1.01	0.3	0.36
Prestwick	(S)-propranolol hydrochloride	0.98	1.08	1.07
Prestwick	(-)-Eseroline fumarate salt	1.03	1.16	0.59
Prestwick	Isosorbide mononitrate	1.11	1.07	1.12
Prestwick	Levalbuterol hydrochloride	0.95	1.21	1.19
Prestwick	Topiramate	1.07	1.05	1.04
Prestwick	D-cycloserine	1.06	1.09	1.09
Prestwick	2-Chloropyrazine	0.98	1.07	1.09
Prestwick	(+,-)-Synephrine	0.96	1.13	1.13
Prestwick	(S)-(-)-Cycloserine	1.1	1.08	0.98
Prestwick	Homosalate	1.02	1.13	1.11
Prestwick	Spaglumic acid	1.04	1.1	0.96
Prestwick	Ranolazine	1.03	1.1	1.04
Prestwick	Misoprostol	1.05	1.08	1.05
Prestwick	Sulfadoxine	1.03	1.05	1.04
Prestwick	Cyclopentolate hydrochloride	1	1.05	1.04
Prestwick	Estriol	0.96	1.04	1.06
Prestwick	(-)-Isoproterenol hydrochloride	0.97	1.24	1.06
Prestwick	Sarafloxacin	1	1.09	0.91
Prestwick	Nialamide	1.03	1.07	1.09
Prestwick	Toltrazuril	0.99	1.15	1.07
Prestwick	Perindopril	1.09	1.11	1.05
Prestwick	Fexofenadine HCl	1.07	1.12	1.04
Prestwick	4-aminosalicylic acid	1	1.24	1.05
Prestwick	Clonixin Lysinate	0.95	1.01	1.02
Prestwick	Verteporfin	0.4	0.29	0.34
Prestwick	Meropenem	1.05	1.11	1.06
Prestwick	Ramipril	1.07	1.05	1.06
Prestwick	Mephenytoin	0.87	1.05	1.06
Prestwick	Rifabutin	1	0.86	0.86
Prestwick	Parbendazole	0.38	0.32	0.25
Prestwick	Mecamylamine hydrochloride	1.08	1.08	0.95
Prestwick	Procarbazine hydrochloride	1.02	1.13	0.97
Prestwick	Viomycin sulfate	1.01	1.06	0.99
Prestwick	Saquinavir mesylate	0.99	0.94	0.73
Prestwick	Ronidazole	0.96	1.06	0.95
Prestwick	Dorzolamide hydrochloride	1.07	1.06	0.98
Prestwick	Azaperone	1.03	0.97	0.83
Prestwick	Cefepime hydrochloride	1.13	1.06	1.01
Prestwick	Clocortolone pivalate	1.35	0.8	0.95
Prestwick	Nadifloxacin	1.14	1.01	1.02
Prestwick	Buspirone hydrochloride	0.99	0.76	0.84
Prestwick	Anastrozole	1.04	1.01	0.97
Prestwick	Doxycycline hydrochloride	0.97	0.99	0.89
Prestwick	Sulbactam	1.09	1.06	0.93
Prestwick	Fleroxacin	1.06	1.08	1.02
Prestwick	Clavulanate potassium salt	0.99	1	0.97
Prestwick	Valproic acid	1.02	1	1
Prestwick	Mepivacaine hydrochloride	1.02	1.08	0.99
Prestwick	Rifaximin	1.05	0.92	0.88
Prestwick	Estradiol Valerate	1.12	1.17	1
Prestwick	Acetylcysteine	1.1	1.04	0.99
Prestwick	Melengestrol acetate	1.32	0.91	1.02
Prestwick	Bromhexine hydrochloride	1.04	0.97	0.88
Prestwick	Anethole-trithione	1.04	1.08	0.94
Prestwick	Amcinonide	1.33	0.78	0.88
Prestwick	Caffeine	1	1.08	0.89
Prestwick	Carvedilol	0.85	0.72	0.59
Prestwick	Methenamine	1.06	1.11	0.91
Prestwick	Phentermine hydrochloride	1.07	1.12	0.92
Prestwick	Diclazuril	1.09	1.14	0.91
Prestwick	Famciclovir	1.05	1.07	1.02
Prestwick	Dopamine hydrochloride	1	1.23	1.16
Prestwick	Cefdinir	0.91	1.07	0.93
Prestwick	Carprofen	1.12	1.08	0.98
Prestwick	Celecoxib	0.95	1.04	0.95
Prestwick	Candesartan	0.95	1.13	1.1
Prestwick	Fludarabine	1.06	0.96	0.28
Prestwick	Cladribine	0.4	0.31	0.23
Prestwick	Vardenafil	1.07	1.09	1.22
Prestwick	Fluconazole	1.09	1.13	1
Prestwick	5-fluorouracil	0.59	0.35	0.37
Prestwick	Mesna	0.98	1.07	0.94
Prestwick	Mitotane	1	1.1	0.98
Prestwick	Ambrisentan	0.98	1.11	1.01
Prestwick	Triclosan	0.99	1.09	1.19
Prestwick	Enoxacin	0.99	1.1	0.79
Prestwick	Olopatadine hydrochloride	1.04	1.08	0.79
Prestwick	Granisetron	1.02	1.14	1.14
Prestwick	Anthralin	0.98	1.06	0.74
Prestwick	Lamotrigine	1.08	1.17	0.87
Prestwick	Clofibrate	1.05	1.04	1.06
Prestwick	Cyclophosphamide	1.08	1.1	0.99
Prestwick	Aripiprazole	0.95	1.05	0.81
Prestwick	Ethinylestradiol	1.06	1.1	0.79
Prestwick	Fluocinolone acetonide	1.35	0.8	0.22
Prestwick	Sparfloxacin	0.92	1.05	0.99
Prestwick	Desloratadine	0.95	0.98	0.69
Prestwick	Clarithromycin	1.05	1.05	1.05
Prestwick	Tripelennamine hydrochloride	1.07	1.13	1.02
Prestwick	Tulobuterol	1	1.23	0.89
Prestwick	Topotecan	0.34	0.28	0.23
Prestwick	Atorvastatin	0.45	0.69	0.27
Prestwick	Azithromycin	1.17	1.03	0.81
Prestwick	Ibudilast	0.98	1.15	0.95
Prestwick	Losartan	1.03	1.04	0.9
Prestwick	Benztropine mesylate	1	0.93	0.79
Prestwick	Vecuronium bromide	1.07	1.22	0.85
Prestwick	Telmisartan	0.45	0.73	0.51
Prestwick	Nalmefene hydrochloride	1.02	1.17	1.03
Prestwick	Bifonazole	0.98	1.25	0.89
Prestwick	Gatifloxacin	1.05	1.14	0.96
Prestwick	Bosentan	1.03	1	0.8
Prestwick	Gemcitabine	0.43	0.28	0.23
Prestwick	Olmesartan	1	1.12	0.9
Prestwick	Racepinephrine HCl	1.06	1.36	0.78
Prestwick	Montelukast	0.91	0.99	0.89
Prestwick	Docetaxel	0.43	0.33	0.24
Prestwick	Cilnidipine	1.08	1.14	0.84
Prestwick	Imiquimod	1	1.18	0.88
Prestwick	Fosinopril	1.06	1.15	0.88
Prestwick	Imatinib	0.98	1.01	0.6
Prestwick	Moxifloxacin	1.09	1.18	0.91
Prestwick	Formoterol fumarate	1.04	1.3	1.03
Prestwick	Rufloxacin	1.09	1.12	0.96
Prestwick	Pravastatin	1.16	1.03	0.93
Prestwick	Rosiglitazone Hydrochloride	1.2	1.09	0.94
Prestwick	Rivastigmine	1.16	1.11	0.75
Prestwick	Sildenafil	1.11	1.1	1.01
Prestwick	Acetylsalicylic acid	1.06	1.13	0.95
Prestwick	Hexachlorophene	0.52	1.27	0.94
Tocris	NMDA	1.13	1.03	1
Tocris	S-Sulfo-L-cysteine sodium salt	1.06	0.97	0.96
Tocris	(RS)-AMPA	1.04	0.96	0.97
Tocris	ZAPA sulphate	1.09	0.97	1
Tocris	cis-ACPD	0.97	1.01	0.97
Tocris	L-Quisqualic acid	0.98	0.94	1.01
Tocris	DNQX	1.02	1.03	1.03
Tocris	Homoquinolinic acid	1.04	1.12	0.96
Tocris	L-Cysteinesulfinic acid	1.02	1	0.99
Tocris	Kainic acid	0.96	1.09	1.02
Tocris	Kynurenic acid	0.86	1.03	1.09
Tocris	Quinolinic acid	0.99	0.97	1.04
Tocris	Guvacine hydrochloride	1	1.02	1.07
Tocris	Isoguvacine hydrochloride	0.92	0.96	0.99
Tocris	7-Chlorokynurenic acid	1.05	1.05	1.12
Tocris	2-Hydroxysaclofen	0.39	0.96	1.08
Tocris	Saclofen	0.99	1.04	1.11
Tocris	(S)-AMPA	1.03	0.95	1.03
Tocris	(R)-(+)-HA-966	0.99	1.09	1.07
Tocris	(S)-(-)-HA-966	1.05	1.11	1.09
Tocris	5,7-Dichlorokynurenic acid	1.04	1.04	1.01
Tocris	(RS)-4-Carboxy-3-hydroxyphenylglycine	0.95	1.09	1.07
Tocris	(RS)-(Tetrazol-5-yl)glycine	1.04	1.06	1.02
Tocris	(S)-4-Carboxy-3-hydroxyphenylglycine	0.97	1.09	1.05
Tocris	(R)-3-Carboxy-4-hydroxyphenylglycine	0.95	1.12	1.08
Tocris	(S)-3-Carboxy-4-hydroxyphenylglycine	0.97	1.04	1.02
Tocris	(RS)-3,5-DHPG	1.02	1.15	1.11
Tocris	nor-Binaltorphimine dihydrochloride	0.98	1.07	1
Tocris	2-BFI hydrochloride	1.02	1.03	1.11
Tocris	1-Acetyl-4-methylpiperazine hydrochloride	1.03	1.06	1.1
Tocris	4-Acetyl-1,1-dimethylpiperazinium iodide	1	0.98	0.97
Tocris	N-Acetyltryptamine	0.97	1.07	0.98
Tocris	(ñ)-1-(1,2-Diphenylethyl)piperidine maleate	1.09	0.96	0.94
Tocris	NBQX	1.03	1.11	1.01
Tocris	A-7 hydrochloride	0.94	0.45	0.26
Tocris	Arecaidine but-2-ynyl ester tosylate	1.06	0.95	0.94
Tocris	Arecaidine propargyl ester tosylate	1.05	0.96	0.97
Tocris	N-[2-(Acetoxy)ethyl]-3-pyridinecarboxamide	0.95	0.99	1.14
Tocris	3-Methyl-GABA	1.05	1.05	1.07
Tocris	(RS)-Atenolol	0.99	1.1	1.03
Tocris	Spaglumic acid	1.02	1.08	0.99
Tocris	S-(-)-Atenolol	1.05	0.99	0.98
Tocris	N-Acetylglycyl-D-glutamic acid	0.97	1.03	0.97
Tocris	?-CCB	1.14	1.1	0.96
Tocris	MDL 73005EF hydrochloride	1.01	0.97	0.97
Tocris	MDL 72832 hydrochloride	1.04	0.96	0.85
Tocris	Ro 20-1724	0.97	1.09	1.08
Tocris	YS-035 hydrochloride	1	1.04	1.01
Tocris	GBR 13069 dihydrochloride	0.93	0.88	0.89
Tocris	GBR 12909 dihydrochloride	0.95	0.68	0.54
Tocris	Benzoquinonium dibromide	1.03	0.99	0.98
Tocris	UK 14,304	1.05	1	1.07
Tocris	L-693,403 maleate	1.02	0.97	0.82
Tocris	Bromocriptine mesylate	1.02	0.64	0.62
Tocris	SC-10	1.01	0.99	0.98
Tocris	ML 9 hydrochloride	1.01	0.78	0.41
Tocris	MY-5445	0.94	0.95	1.07
Tocris	SC-9	1	1.06	1
Tocris	Etazolate hydrochloride	1	0.96	0.82
Tocris	DPCPX	1.05	1.01	0.99
Tocris	m-Chlorophenylbiguanide hydrochloride	0.97	1.01	0.98
Tocris	4-Chlorophenylguanidine hydrochloride	0.95	1.05	1
Tocris	6-Chloromelatonin	1.03	1.03	0.94
Tocris	Calpeptin	0.93	0.95	0.75
Tocris	Carbetapentane citrate	1	0.89	0.84
Tocris	(S)-(-)-Carbidopa	0.92	1.15	1.05
Tocris	Chlormezanone	0.97	1.05	1.02
Tocris	Clomipramine hydrochloride	0.98	0.98	0.52
Tocris	5-Carboxamidotryptamine maleate	0.99	1.08	1.06
Tocris	Cinanserin hydrochloride	1.06	1.06	1.03
Tocris	Capsazepine	1.06	0.99	0.93
Tocris	Nitrocaramiphen hydrochloride	1.07	1.1	0.99
Tocris	Dihydroergocristine mesylate	0.91	0.94	0.57
Tocris	Dihydroergotamine mesylate	0.95	0.93	0.39
Tocris	Flurofamide	1.06	0.97	0.98
Tocris	Dilazep dihydrochloride	1.04	1.02	0.74
Tocris	4-DAMP	1.14	0.97	0.89
Tocris	OR-486	1.03	1.07	1.05
Tocris	Alrestatin	1.03	0.96	0.97
Tocris	1,3-Dipropyl-8-phenylxanthine	0.88	0.96	0.87
Tocris	(ñ)-U-50488 hydrochloride	0.97	1.12	0.92
Tocris	(-)-U-50488 hydrochloride	0.98	1.14	0.92
Tocris	U-54494A hydrochloride	0.95	0.96	0.98
Tocris	Diphenyleneiodonium chloride	0.37	0.53	0.33
Tocris	Dimaprit dihydrochloride	0.99	0.99	1
Tocris	Dantrolene, sodium salt	1.08	1.01	0.94
Tocris	BD 1008 dihydrobromide	0.96	0.96	0.79
Tocris	SKF 91488 dihydrochloride	1.1	1.06	0.98
Tocris	GBR 12783 dihydrochloride	0.97	1.03	0.91
Tocris	GBR 12935 dihydrochloride	0.98	0.79	0.66
Tocris	Dobutamine hydrochloride	1.03	0.98	1.1
Tocris	EBPC	1.04	1.01	1.08
Tocris	Flunarizine dihydrochloride	0.98	0.95	0.89
Tocris	8-Hydroxy-DPAT hydrobromide	1.1	0.98	1.03
Tocris	HEAT hydrochloride	0.81	0.81	0.95
Tocris	MR 16728 hydrochloride	0.93	0.94	0.92
Tocris	trans-4-Hydroxycrotonic acid	1	1.04	1.07
Tocris	Fasudil hydrochloride	1.16	1.3	1.17
Tocris	C-1	1.22	1.05	1.07
Tocris	IPAG	0.97	0.91	0.59
Tocris	Ifenprodil hemitartrate	0.97	0.75	0.69
Tocris	MMPX	0.97	1.01	1
Tocris	NAN-190 hydrobromide	0.94	0.93	0.87
Tocris	FG 7142	1.34	0.91	0.86
Tocris	BP 554 maleate	0.99	0.98	0.94
Tocris	à-Methyl-5-hydroxytryptamine maleate	1.03	1.12	1.03
Tocris	2-Methyl-5-hydroxytryptamine hydrochloride	1.03	1.23	1.07
Tocris	N-Methylquipazine dimaleate	1.02	1.04	0.98
Tocris	Metaphit	0.95	0.59	0.37
Tocris	(R)-(-)- à-Methylhistamine dihydrobromide	0.96	1.11	1.1
Tocris	PCA 4248	1	1.06	0.98
Tocris	(S)-(+)-a-Methylhistamine dihydrobromide	0.99	1	1.05
Tocris	N à-Methylhistamine dihydrochloride	1.04	1.1	1.01
Tocris	Methyl 2,5-dihydroxycinnamate	0.84	0.89	1.01
Tocris	3-MPPI	0.99	0.95	0.85
Tocris	Methiothepin maleate	0.92	0.59	0.27
Tocris	Minoxidil	1.02	1	1.04
Tocris	L-(-)- à-Methyldopa	0.99	1.21	1.06
Tocris	5-Methylfurmethiodide	0.99	1.07	1
Tocris	PRE-084 hydrochloride	1	1.06	1.02
Tocris	Metergoline	0.83	0.74	0.3
Tocris	NPPB	1.09	1.02	0.94
Tocris	Naftopidil hydrochloride	0.99	0.9	0.84
Tocris	Naloxone hydrochloride	1.07	1.02	1.04
Tocris	Nimodipine	1.05	1.04	0.79
Tocris	Nitrendipine	1.14	1.06	1.01
Tocris	7-Nitroindazole	0.9	1	1
Tocris	Nicergoline	1.04	1.01	0.91
Tocris	GW 583340 dihydrochloride	1.07	1.02	0.31
Tocris	(ñ)-Palmitoylcarnitine chloride	1.01	1.1	0.98
Tocris	Parthenolide	0.46	0.52	0.65
Tocris	4-PPBP maleate	1	0.75	0.73
Tocris	Prazosin hydrochloride	1	1.01	0.62
Tocris	Propranolol hydrochloride	1	0.93	0.98
Tocris	2-PMDQ	0.95	0.9	0.91
Tocris	Quipazine dimaleate	0.98	1.15	1.01
Tocris	Rosmarinic acid	0.85	1.24	1.04
Tocris	Spiroxatrine	0.97	1	1.04
Tocris	TPCA-1	0.99	1.05	0.92
Tocris	Salsolinol-1-carboxylic acid	0.95	1.17	1.08
Tocris	MDL 72222	0.96	0.95	0.81
Tocris	Tropanyl-3,5-dimethylbenzoate	0.98	0.82	0.4
Tocris	Thioperamide	0.97	1.13	1.05
Tocris	HTMT dimaleate	0.99	0.96	0.91
Tocris	(S)-Timolol maleate	1.09	1.11	1.09
Tocris	(ñ)-Vesamicol hydrochloride	0.96	1	0.94
Tocris	FGIN-1-27	1.04	1.02	1
Tocris	FGIN-1-43	1	1.09	1.07
Tocris	Mepyramine maleate	1.01	1.11	1.06
Tocris	NU 7026	1.03	1.12	0.93
Tocris	trans-Triprolidine hydrochloride	1.14	1.06	0.99
Tocris	L-NAME hydrochloride	1.05	1	0.94
Tocris	Amthamine dihydrobromide	0.99	1.02	1.06
Tocris	PK 11195	1.04	0.99	0.87
Tocris	AH 6809	1.12	0.99	0.89
Tocris	NPC 15199	1.08	1.04	0.99
Tocris	(+)-AJ 76 hydrochloride	1.01	1.04	0.92
Tocris	2-Phenylmelatonin	1.07	0.96	0.82
Tocris	L-690,330	1.04	1.17	0.99
Tocris	Diltiazem hydrochloride	1.02	1.06	0.93
Tocris	Dipyridamole	1.07	1.09	0.55
Tocris	Ipratropium bromide	1.19	1.07	0.96
Tocris	Pilocarpine hydrochloride	1.12	1.04	1.03
Tocris	Retinoic acid	1.04	0.96	1.04
Tocris	BRL 52537 hydrochloride	1	1	0.9
Tocris	3'-Fluorobenzylspiperone maleate	1.06	1.02	0.57
Tocris	BTCP maleate	1.03	1.01	0.97
Tocris	Anpirtoline hydrochloride	0.99	1.07	0.97
Tocris	L-701,252	1.05	1	1
Tocris	7-Hydroxy-DPAT hydrobromide	1.01	1.05	1.01
Tocris	Cyclothiazide	1.04	1.16	1.06
Tocris	7-Hydroxy-PIPAT maleate	0.99	0.99	1.07
Tocris	Tetrindole mesylate	0.95	0.9	0.94
Tocris	Pirlindole mesylate	0.99	0.92	1.05
Tocris	BU 224 hydrochloride	1.07	1	1.11
Tocris	BU 239 hydrochloride	1.02	0.96	1.1
Tocris	Pyrrolidinedithiocarbamate ammonium	0.28	0.54	0.62
Tocris	RS 23597-190 hydrochloride	1.02	0.97	1.07
Tocris	Imetit dihydrobromide	1	1	1.16
Tocris	4-Phenyl-1,2,3,4-tetrahydroisoquinoline hydrochloride	1.01	0.93	1.12
Tocris	Sulfisoxazole	0.99	1.09	1.11
Tocris	3-Bromo-7-nitroindazole	1.07	1.03	1.04
Tocris	2-[1-(4-Piperonyl)piperazinyl]benzothiazole	1	1	1.06
Tocris	2-Iodomelatonin	1.07	1.04	1.05
Tocris	Naltrindole hydrochloride	0.89	0.92	0.79
Tocris	GF 109203X	0.97	0.86	1.05
Tocris	L-689,560	1.08	1.01	1.05
Tocris	DPPE fumarate	0.99	0.64	0.48
Tocris	Ceramide	1.01	0.99	0.97
Tocris	4-IBP	0.99	1.1	1.03
Tocris	PG-9 maleate	1.05	0.92	0.83
Tocris	SM-21 maleate	0.99	0.85	0.79
Tocris	Clobenpropit dihydrobromide	0.98	0.96	0.92
Tocris	N-Benzylnaltrindole hydrochloride	0.8	0.65	1.06
Tocris	Vinpocetine	0.95	0.94	1.07
Tocris	AM580	1.01	0.94	0.96
Tocris	TTNPB	0.97	1.01	1.1
Tocris	N-[2-(Piperidinylamino)ethyl]-4-iodobenzamide	1	1.01	1
Tocris	SNC 80	0.97	0.91	0.99
Tocris	Bifemelane hydrochloride	0.95	0.82	0.79
Tocris	Riluzole hydrochloride	0.99	0.97	1
Tocris	Memantine hydrochloride	1.06	1.03	1.05
Tocris	(+)-UH 232 maleate	1	0.94	0.92
Tocris	ICI-199,441 hydrochloride	0.89	0.54	0.39
Tocris	Iodophenpropit dihydrobromide	0.93	0.61	0.47
Tocris	NCS-382	1.01	1	1.11
Tocris	L-694,247	0.96	1.03	1.13
Tocris	2-CMDO	1.04	1	0.97
Tocris	N-MPPP Hydrochloride	0.96	0.99	1.02
Tocris	Ketotifen fumarate	0.95	1	1.05
Tocris	SB 203186 hydrochloride	1.1	1.04	1.01
Tocris	MCI-186	1.09	1	1.1
Tocris	Aminoguanidine hydrochloride	1.03	1.04	1.11
Tocris	3-Aminobenzamide	0.96	1.01	1.03
Tocris	Rilmenidine hemifumarate	1.01	0.95	1.16
Tocris	Antazoline hydrochloride	1.02	0.89	1.04
Tocris	Efaroxan hydrochloride	1.09	0.95	1.01
Tocris	Idazoxan hydrochloride	0.97	1.01	0.99
Tocris	7-NINA	0.96	1.04	0.98
Tocris	(S)-3,5-DHPG	1	1.11	1.1
Tocris	THIP hydrochloride	1.04	1.06	1.08
Tocris	ICI-118,551 hydrochloride	1.03	1.04	1.08
Tocris	Clofibric acid	0.99	0.99	1.14
Tocris	Tiotidine	1.01	1.11	1.15
Tocris	Pronethalol hydrochloride	0.94	1.12	1.07
Tocris	Primidone	1.04	1.03	1.09
Tocris	ICI-162,846	1.03	1.09	1.13
Tocris	(S)-(-)-Propranolol hydrochloride	1.04	1.02	1.12
Tocris	(R)-(+)-Propranolol hydrochloride	0.93	1.01	1.1
Tocris	ICI-185,282	1.13	1.14	1.09
Tocris	ICI 192,605	1.18	1.11	1.07
Tocris	DHBP dibromide	0.69	0.63	0.49
Tocris	DTG	1.03	1.05	1.1
Tocris	Oxotremorine sesquifumarate	1.19	1.15	0.98
Tocris	Statil	0.81	1.02	0.88
Tocris	MTPG	1.14	1.05	1.08
Tocris	GR 46611	1.04	0.99	1.01
Tocris	Aniracetam	1.14	1.09	1.03
Tocris	L-732,138	1.09	1.07	1.03
Tocris	Felbamate	1.06	1.09	1
Tocris	MDL 11,939	1.07	1.13	0.82
Tocris	AMT hydrochloride	1.07	1.04	1.03
Tocris	AM 92016 hydrochloride	0.97	0.9	0.76
Tocris	Luzindole	1.06	0.99	0.98
Tocris	Oleamide	1.04	1	1.09
Tocris	Palmitoylethanolamide	1	0.99	1.1
Tocris	ODQ	0.88	1.04	1.05
Tocris	Chlormethiazole hydrochloride	1.05	1.02	0.99
Tocris	ZM 226600	0.99	1.01	0.97
Tocris	BD 1063 dihydrochloride	1	1.03	0.83
Tocris	Dihydrexidine hydrochloride	0.62	1.03	1.11
Tocris	Guanabenz acetate	1.08	0.96	0.99
Tocris	Cirazoline hydrochloride	1.02	1.02	1.08
Tocris	RS 45041-190 hydrochloride	0.98	1.04	1.12
Tocris	Amiloride hydrochloride	1.08	1.07	0.92
Tocris	Rauwolscine hydrochloride	1.01	0.97	1.14
Tocris	Naltriben mesylate	1.01	0.99	0.97
Tocris	(RS)-(ñ)-Sulpiride	1.06	0.92	1.07
Tocris	(S)-(-)-Sulpiride	0.96	0.99	1.09
Tocris	GR 135531	0.95	1.09	1.07
Tocris	S-Isopropylisothiourea hydrobromide	1.09	1.02	1.06
Tocris	BNTX maleate	0.36	0.61	0.25
Tocris	Rolipram	0.95	1.06	1.17
Tocris	Betaxolol hydrochloride	1.01	1.05	1.05
Tocris	L-701,324	1.03	0.96	1.07
Tocris	Tropicamide	1.07	0.97	1.06
Tocris	Glibenclamide	1.05	1.01	0.91
Tocris	RU 24969 hemisuccinate	1.13	1.11	1
Tocris	(ñ)-Bisoprolol hemifumarate	1.09	1.08	1.02
Tocris	Cilostamide	0.99	1.12	1.04
Tocris	Remoxipride hydrochloride	1.06	1	1.1
Tocris	3-CPMT	0.99	0.81	0.29
Tocris	3 à-Bis-(4-fluorophenyl) methoxytropane hydrochloride	0.87	0.89	0.68
Tocris	TRIM	1.09	0.96	1.19
Tocris	SKF 38393 hydrobromide	0.99	1.09	1.23
Tocris	(+)-MK 801 maleate	1.04	0.93	1.13
Tocris	SCH 23390 hydrochloride	0.98	1.02	1.15
Tocris	?-Funaltrexamine hydrochloride	0.82	0.98	1.02
Tocris	Fluoxetine hydrochloride	0.94	0.85	0.44
Tocris	ARC 239 dihydrochloride	1	1.06	0.92
Tocris	ICI 215,001 hydrochloride	1.09	1.16	1.14
Tocris	ZD 7114 hydrochloride	1.08	1.06	1.14
Tocris	Immepip dihydrobromide	1.06	1	1.12
Tocris	MM 77 dihydrochloride	1	0.92	1.01
Tocris	Olvanil	0.98	0.96	1.07
Tocris	Maprotiline hydrochloride	0.88	0.79	0.7
Tocris	Pimozide	0.97	0.99	0.97
Tocris	WB 4101 hydrochloride	0.92	1.01	0.96
Tocris	Zaprinast	1	1.01	0.78
Tocris	BRL 37344, sodium salt	0.99	1.22	1.15
Tocris	Xamoterol hemifumarate	1.07	1.09	1.14
Tocris	Sotalol hydrochloride	1.09	1.04	1.08
Tocris	(-)-MK 801 maleate	1.02	0.97	1.02
Tocris	BD 1047 dihydrobromide	0.93	0.9	0.9
Tocris	Spermidine trihydrochloride	0.94	0.97	1.17
Tocris	SYM 2206	0.95	1.06	0.95
Tocris	9-AC	1.01	0.94	1.07
Tocris	Diazoxide	1.05	0.93	1.13
Tocris	1-Phenylbiguanide hydrochloride	0.99	0.99	1.06
Tocris	RS 17053 hydrochloride	0.39	0.5	0.61
Tocris	Imiloxan hydrochloride	1.07	1.08	1.07
Tocris	RS 79948 hydrochloride	1.06	1.03	0.94
Tocris	RS 56812 hydrochloride	1.01	1.04	1.06
Tocris	RS 67333 hydrochloride	0.85	0.82	0.76
Tocris	RS 67506 hydrochloride	1.01	0.98	0.81
Tocris	RS 39604 hydrochloride	0.94	0.6	0.58
Tocris	Isamoltane hemifumarate	0.95	0.99	1.06
Tocris	Spiperone hydrochloride	0.95	1.02	1.09
Tocris	Mianserin hydrochloride	0.98	0.99	1.06
Tocris	AH 11110 hydrochloride	0.95	1.17	0.73
Tocris	Tamoxifen citrate	1.15	0.99	0.44
Tocris	ZD 7288	1.08	1.02	0.85
Tocris	L-745,870 trihydrochloride	1.09	1.06	1.05
Tocris	L-741,742 hydrochloride	1.07	1.09	0.9
Tocris	BMY 7378 dihydrochloride	1.1	1.07	0.93
Tocris	N-Desmethylclozapine	1.01	1.08	0.78
Tocris	QX 314 bromide	1	1.07	1.1
Tocris	RS 16566 dihydrochloride	1.06	1.04	1.03
Tocris	LY 225910	1.13	1.06	0.83
Tocris	Nisoxetine hydrochloride	1.07	1.05	1.02
Tocris	PHCCC	1.19	1.02	0.97
Tocris	CPCCOEt	1.08	1.05	1.06
Tocris	Methyllycaconitine citrate	1.08	1.02	1.04
Tocris	Piribedil	1.11	1.02	1.01
Tocris	CP 93129 dihydrochloride	1.08	1.05	0.98
Tocris	Fluvoxamine maleate	0.97	1.06	0.85
Tocris	4-P-PDOT	1.1	1.01	0.96
Tocris	8-M-PDOT	0.98	0.97	1
Tocris	ZM 241385	1.05	1.02	0.78
Tocris	1-EBIO	1.04	1.01	0.97
Tocris	N-Methyllidocaine iodide	1.05	1.07	1.02
Tocris	QX 222	0.98	1.02	1.09
Tocris	NBQX disodium salt	1.08	1.03	1.23
Tocris	Zardaverine	0.71	1.11	1.07
Tocris	ICI 182,780	0.98	0.97	1.03
Tocris	1-BCP	0.97	0.92	1.08
Tocris	CHPG	0.67	1.05	1.04
Tocris	RS 102221 hydrochloride	1.05	0.97	1.09
Tocris	A 61603 hydrobromide	1.02	1.21	1.17
Tocris	WIN 64338 hydrochloride	0.59	0.76	0.51
Tocris	BW 723C86 hydrochloride	0.99	1.01	0.88
Tocris	(S)-(-)-Pindolol	0.96	1.04	1.11
Tocris	(-)-Quinpirole hydrochloride	0.99	1.07	1.03
Tocris	IB-MECA	0.98	1	1.03
Tocris	Zolantidine dimaleate	0.97	0.95	0.65
Tocris	AGN 192403 hydrochloride	0.95	1.03	0.95
Tocris	(RS)-AMPA hydrobromide	1.03	1.03	1
Tocris	Nifedipine	1.06	1.05	0.66
Tocris	Ouabain	0.27	1.1	1.1
Tocris	(+)-SK&F 10047 hydrochloride	0.97	1.08	1.11
Tocris	SKF 89976A hydrochloride	1.04	1.07	1.13
Tocris	CFM-2	0.96	1.01	0.89
Tocris	CGP 54626 hydrochloride	0.96	0.98	1.11
Tocris	8-Bromo-cGMP, sodium salt	1.08	1.01	1.11
Tocris	BU 226 hydrochloride	0.99	0.95	1.1
Tocris	Pirfenidone	1.04	0.99	1.07
Tocris	Taxol	0.38	0.59	0.32
Tocris	Tranilast	0.85	0.98	1.03
Tocris	Forskolin	0.63	1.36	1.23
Tocris	Cyclosporin A	0.84	0.85	0.58
Tocris	Procaterol hydrochloride	0.97	1.24	1.14
Tocris	2-Cl-IB-MECA	1.1	1.05	1.06
Tocris	AF-DX 116	1.12	1.04	1.07
Tocris	ATPA	1.13	1.04	1.14
Tocris	GR 103691	0.91	0.93	0.83
Tocris	Genistein	1.02	0.97	0.95
Tocris	CGP 37157	1.03	0.96	1.05
Tocris	AM 281	0.98	0.98	1.05
Tocris	AM 404	1.01	1.04	1.05
Tocris	AM 251	0.8	1.08	0.97
Tocris	AM 630	1.07	1.12	1
Tocris	Telenzepine dihydrochloride	1.01	1.06	1.03
Tocris	(S)-(+)-Niguldipine hydrochloride	0.98	0.53	0.27
Tocris	(R)-(-)-Niguldipine hydrochloride	1.06	0.65	0.78
Tocris	Dexamethasone	1.42	0.86	0.9
Tocris	BRL 54443	1.06	1.04	1.05
Tocris	LY 294002 hydrochloride	0.91	0.72	0.59
Tocris	KU14R	1.02	1.03	0.99
Tocris	Harmane	1.07	0.97	0.78
Tocris	BRL 44408 maleate	1	1.13	1.05
Tocris	CGP 12177 hydrochloride	1.1	1.14	1.09
Tocris	L-NIL hydrochloride	1.1	1.08	1.09
Tocris	8-Bromo-cAMP, sodium salt	1.15	1	1.14
Tocris	Dibutyryl-cAMP, sodium salt	1.09	1.1	1.15
Tocris	L-733,060 hydrochloride	0.91	0.79	0.27
Tocris	SKF 96365 hydrochloride	0.56	0.73	0.37
Tocris	Siguazodan	0.98	0.96	1.05
Tocris	SB 203580	0.88	1.04	1.11
Tocris	SC 19220	1.09	1.04	0.99
Tocris	BRL 15572 hydrochloride	1.12	1.08	1
Tocris	FR 139317	1.16	1.09	1
Tocris	ZD 7155 hydrochloride	1.15	1.06	0.89
Tocris	MPEP hydrochloride	1.33	1	1.01
Tocris	PD 98059	1.06	1.17	1.19
Tocris	SIB 1893	1.04	1.07	0.91
Tocris	SIB 1757	1.36	1.18	0.96
Tocris	MRS 1220	0.64	0.86	0.72
Tocris	DH 97	1	1.01	1.01
Tocris	IDRA 21	1.13	1.08	1.04
Tocris	DL-TBOA	1.08	1.04	1.06
Tocris	2-APB	1.08	1	0.59
Tocris	Etoposide	0.59	0.62	0.33
Tocris	Apigenin	1.13	0.95	0.62
Tocris	Nocodazole	0.5	0.83	0.32
Tocris	Brefeldin A	0.29	0.51	0.28
Tocris	BHQ	1.13	0.98	0.93
Tocris	CCMQ	1.08	1.02	0.98
Tocris	SB 216641 hydrochloride	0.39	1.04	0.27
Tocris	(+)-PD 128907 hydrochloride	1.05	1.05	0.95
Tocris	KB-R7943 mesylate	0.95	0.92	0.44
Tocris	CGP 55845	1.05	1.05	1.05
Tocris	CY 208-243	0.67	0.82	0.87
Tocris	SDZ 220-581	1.02	1.01	1.11
Tocris	SDZ 220-040	0.92	0.98	1.02
Tocris	SDZ SER 082 fumarate	1.05	1.03	1.15
Tocris	Vinblastine sulfate	0.41	0.58	0.33
Tocris	1-Deoxymannojirimycin hydrochloride	0.99	1.01	1.09
Tocris	SR 95531 hydrobromide	1.01	1	1.11
Tocris	GR 144053 trihydrochloride	1.03	1.05	1.11
Tocris	SB 202190	0.93	1.06	0.99
Tocris	Pifithrin- à hydrobromide	0.95	1.05	0.98
Tocris	GR 159897	1.04	1.07	0.88
Tocris	GNTI dihydrochloride	1.01	1.08	0.95
Tocris	Olomoucine	0.97	0.92	0.91
Tocris	Loreclezole hydrochloride	0.96	1	1.07
Tocris	CI 966 hydrochloride	1	0.96	0.95
Tocris	(S)-3,4-DCPG	1.09	1.02	1.1
Tocris	BW-B 70C	0.71	0.88	0.76
Tocris	Monastrol	1.06	0.98	0.98
Tocris	Ciglitazone	1.05	1.1	0.99
Tocris	Dexrazoxane hydrochloride	1.07	1	1.11
Tocris	WY 14643	1.02	1.07	1.07
Tocris	CP 94253 hydrochloride	0.96	1.01	1
Tocris	ZM 336372	1	1.09	1.07
Tocris	GR 113808	1.01	0.94	1
Tocris	RX 821002 hydrochloride	1.03	0.95	1.1
Tocris	RS 100329 hydrochloride	0.98	1.02	0.95
Tocris	L-655,708	0.95	0.96	1.01
Tocris	Flumazenil	0.96	0.98	0.96
Tocris	CH 223191	0.98	1.01	0.94
Tocris	UB 165 fumarate	1.15	1.13	1.12
Tocris	(R)-(-)-Rolipram	1.09	1.09	1.18
Tocris	(S)-(+)-Rolipram	1.03	1.06	1.14
Tocris	MG 624	0.93	0.65	0.68
Tocris	U 99194 maleate	1.07	1	1.06
Tocris	PD 123319 ditrifluoroacetate	1.01	1.03	1.03
Tocris	PD 81723	0.9	0.96	0.93
Tocris	ZM 449829	0.98	1.02	1.01
Tocris	ZM 39923 hydrochloride	0.98	1.01	1.03
Tocris	SB 200646 hydrochloride	1.01	1.05	1.05
Tocris	SB 228357	0.92	0.95	0.52
Tocris	SB 218795	1.1	1.01	1.03
Tocris	SB 221284	1.05	0.97	0.92
Tocris	PMPA (NAALADase inhibitor)	1.03	0.99	1.02
Tocris	GW 5074	1.08	1	0.84
Tocris	L-152,804	1.08	0.97	0.98
Tocris	BML-190	1.04	0.96	0.92
Tocris	MRS 1334	0.94	0.93	0.7
Tocris	SB 222200	1.06	0.98	0.98
Tocris	(RS)-3,4-DCPG	0.99	1	1.01
Tocris	(R)-3,4-DCPG	1.11	1.15	1.08
Tocris	Fenretinide	1.01	0.83	0.92
Tocris	PP 1	0.76	1.04	0.54
Tocris	Kenpaullone	1.18	1.41	1.46
Tocris	CP 339818 hydrochloride	0.87	0.69	0.62
Tocris	SCH 202676 hydrobromide	1.04	0.99	0.85
Tocris	NU 1025	1.02	0.96	0.96
Tocris	SB 203580 hydrochloride	0.79	1.03	1.14
Tocris	FPL 64176	1.3	1.11	1.04
Tocris	(-)-Terreic acid	1.09	1.05	1.03
Tocris	PP 2	0.96	0.98	0.9
Tocris	SDM25N hydrochloride	0.87	1.06	0.68
Tocris	Scopolamine hydrobromide	1.16	1.05	0.96
Tocris	1400W dihydrochloride	1.14	1.02	1
Tocris	Daidzein	1.12	1.04	0.99
Tocris	Resveratrol	1.22	1	0.71
Tocris	Naloxone benzoylhydrazone	1.15	1.01	1.07
Tocris	DCEBIO	0.92	1.03	0.96
Tocris	(S)-(+)-Dimethindene maleate	1.05	1.01	1.06
Tocris	PPT	1.06	1	0.92
Tocris	DuP 697	1.12	1.07	0.92
Tocris	SQ 22536	1.13	1.05	0.94
Tocris	D609	1.02	1.04	1.01
Tocris	BMY 14802 hydrochloride	1.02	1.03	0.96
Tocris	BMS 182874 hydrochloride	1.09	1.09	0.99
Tocris	BMY 45778	1.13	0.98	0.76
Tocris	SKF 81297 hydrobromide	1.04	1.09	1.01
Tocris	Formoterol hemifumarate	0.92	1.15	1.05
Tocris	Clemastine fumarate	1.02	1.01	0.29
Tocris	GYKI 52466 hydrochloride	1.02	1.08	0.91
Tocris	SU 4312	1	1	0.88
Tocris	PACOCF3	0.94	1	0.99
Tocris	Linomide	0.91	0.99	1.05
Tocris	Flecainide acetate	0.91	0.99	1.01
Tocris	Etomidate	0.96	0.99	1.07
Tocris	Suramin hexasodium salt	0.95	1	1.1
Tocris	GR 127935 hydrochloride	0.98	0.88	0.25
Tocris	Mifepristone	1.01	0.98	0.92
Tocris	FIT	0.94	0.88	0.25
Tocris	Oleylethanolamide	1.01	1.11	1.06
Tocris	CGP 78608	1.06	1.04	1.08
Tocris	SP 600125	1.17	1.03	0.7
Tocris	Rimcazole dihydrochloride	0.76	0.8	0.25
Tocris	Mycophenolic acid	0.41	0.59	0.27
Tocris	Terazosin hydrochloride	1.01	0.96	1
Tocris	FR 122047 hydrochloride	0.96	0.98	0.99
Tocris	GW 9662	1.04	1.03	0.97
Tocris	TMS	0.99	1	1.04
Tocris	Ozagrel hydrochloride	0.99	1.05	0.98
Tocris	SR 59230A hydrochloride	0.96	1	0.52
Tocris	SB 205384	0.95	0.98	0.93
Tocris	CGP 7930	0.98	1	1.03
Tocris	CGP 13501	1.02	1.01	1.07
Tocris	SDZ 21009	0.86	0.96	0.96
Tocris	5-Iodo-A-85380 dihydrochloride	0.96	0.95	1.12
Tocris	LY 288513	0.98	0.98	1.04
Tocris	Mevastatin	0.85	0.88	0.91
Tocris	Eletriptan hydrobromide	0.94	0.98	0.97
Tocris	Lovastatin	0.7	0.95	0.35
Tocris	Icilin	1.08	1.07	0.99
Tocris	DCPIB	1.06	1.03	0.95
Tocris	Splitomicin	0.99	1.02	1.09
Tocris	(ñ)-Bay K 8644	0.98	0.97	1.04
Tocris	(S)-(-)-Bay K 8644	0.96	0.9	0.78
Tocris	NSC 95397	0.94	1.17	0.98
Tocris	Cantharidin	0.32	0.54	0.25
Tocris	CD 437	0.89	0.96	1.02
Tocris	SC 560	0.98	0.97	1.05
Tocris	Licarbazepine	0.97	1.04	1.08
Tocris	Piceatannol	0.98	1.05	1
Tocris	Tracazolate hydrochloride	1.13	0.97	0.96
Tocris	HEMADO	0.99	1.05	1.06
Tocris	Purvalanol A	0.92	0.89	0.92
Tocris	Purvalanol B	0.91	0.92	1.03
Tocris	SKF 83566 hydrobromide	0.94	0.96	1.03
Tocris	Indatraline hydrochloride	0.65	0.86	0.25
Tocris	NBI 27914 hydrochloride	1.04	0.97	1.02
Tocris	Ro 25-6981 maleate	0.97	0.83	0.53
Tocris	SB 269970 hydrochloride	1	0.95	0.98
Tocris	SB 431542	0.81	1.06	1
Tocris	SB 366791	1.05	0.95	1.03
Tocris	SB 216763	1.07	1.17	1.17
Tocris	SB 415286	1.01	1.25	1.32
Tocris	Streptozocin	1.02	1	1
Tocris	Remacemide hydrochloride	0.94	1.01	1.01
Tocris	DFB	1.06	0.98	1.05
Tocris	IEM 1460	1.05	1.05	0.98
Tocris	U 18666A	0.91	0.54	0.24
Tocris	AY 9944	0.72	0.74	0.28
Tocris	OLDA	0.98	0.92	0.87
Tocris	D-64131	0.52	0.65	0.31
Tocris	Lonidamine	1.15	1.01	1.01
Tocris	Ginkgolide B	1.09	1	0.94
Tocris	GR 125487 sulfamate	1.06	1.01	0.89
Tocris	Fenoldopam hydrochloride	1.1	1.07	1.04
Tocris	Salmeterol	0.82	1.09	0.32
Tocris	SB 206553 hydrochloride	1.14	1	0.87
[truncated: 4,759 more rows]
