# Supplementary material for: Cell type-dependent Erk-Akt pathway crosstalk regulates the proliferation of fetal neural progenitor cells
Source: Sci Rep. 2016 May 23;6:26547. doi: 10.1038/srep26547 (PMC4876380; doi:10.1038/srep26547)
Supplement: Supplementary Information [file srep26547-s3.xls]

## Sheet: Rat-rawData
Supplementary Table 4. Microarray raw data
GroupName	U0126-1	U0126-2	DMSO-1	DMSO-2
Chip Type	Rat230_2	Rat230_2	Rat230_2	Rat230_2
1367452_at	12.7999	12.8123	12.6829	12.7641
1367453_at	11.374	11.3193	11.3082	11.5036
1367454_at	11.2537	11.3145	11.4188	11.2276
1367455_at	12.6872	12.6536	12.6617	12.6946
1367456_at	12.4294	12.3813	12.3449	12.4889
1367457_at	10.6162	10.6168	10.693	10.5777
1367458_at	9.44324	9.41363	9.55971	9.65501
1367459_at	12.8365	12.8184	12.8532	12.8675
1367460_at	13.2866	13.2891	13.4064	13.2558
1367461_at	11.4847	11.489	11.5232	11.5885
1367462_at	10.8596	10.8366	10.5978	10.7076
1367463_at	12.4287	12.3542	12.2221	12.4184
1367464_at	11.3186	11.3677	11.2324	11.2591
1367465_at	11.3671	11.3365	11.4033	11.1724
1367466_at	11.2069	11.2206	11.1365	11.242
1367467_at	11.1484	11.1967	11.04	11.0683
1367468_at	10.3162	10.3051	10.1695	10.0246
1367469_at	13.463	13.4566	13.5127	13.4522
1367470_at	11.8932	11.8393	11.8447	11.9352
1367471_at	10.9944	10.9686	10.8625	10.8603
1367472_at	10.753	10.7473	10.6918	10.7265
1367473_at	11.8848	11.8788	11.9469	11.8556
1367474_at	10.5569	10.5933	10.5354	10.4575
1367475_at	12.1933	12.1927	12.2193	12.1659
1367476_at	12.205	12.1793	12.2356	12.1695
1367477_at	10.9383	10.8931	10.8648	10.8993
1367478_at	9.25691	9.29434	9.09859	9.07143
1367479_at	12.2159	12.152	12.0699	12.1263
1367480_at	12.056	11.9887	11.8752	11.9877
1367481_at	10.4556	10.3737	10.1818	10.2547
1367482_at	11.5159	11.4925	11.4151	11.3833
1367483_at	9.92392	9.93282	9.83955	9.805
1367484_at	11.6622	11.624	11.4619	11.3909
1367485_at	12.0365	12.0286	11.9443	11.9386
1367486_at	9.19179	9.22064	9.11258	9.05149
1367487_at	9.0419	9.00573	9.04084	9.0273
1367488_at	10.6987	10.6832	10.6624	10.5808
1367489_at	8.6882	8.71124	8.55881	8.74345
1367490_at	9.49718	9.47027	9.39767	9.18654
1367491_at	10.715	10.743	10.5823	10.6111
1367492_at	10.8435	10.8851	10.7761	10.8181
1367493_at	11.0332	10.9993	10.9974	11.0268
1367494_at	11.9812	11.954	11.7763	11.9981
1367495_at	11.7952	11.7962	11.9795	11.9043
1367496_at	12.0412	12.0409	12.1187	11.9691
1367497_at	10.6681	10.6508	10.5219	10.6153
1367498_at	10.4271	10.3981	10.3975	10.3035
1367499_at	8.34249	8.38572	8.44162	8.26194
1367500_at	12.9365	12.9489	13.0333	12.9886
1367501_at	10.2491	10.2964	10.1496	10.1794
1367502_at	10.9128	10.8452	10.7517	10.8116
1367503_at	11.3274	11.2748	11.2588	11.3065
1367504_at	10.558	10.6201	10.4575	10.5559
1367505_at	10.1819	10.2113	10.0056	9.97738
1367506_at	10.2919	10.3942	10.1665	10.2591
1367507_at	7.54287	7.60422	7.49064	7.31111
1367508_at	10.3649	10.407	10.3033	10.2396
1367509_at	11.6025	11.5552	11.5064	11.5126
1367510_at	10.7456	10.7222	10.5707	10.6154
1367511_at	10.1151	10.0056	10.1467	9.79701
1367512_at	12.308	12.2549	12.4096	12.3562
1367513_at	9.38356	9.37358	9.37004	9.20071
1367514_at	9.31438	9.30339	9.38837	9.12104
1367515_at	10.5339	10.6587	10.6092	10.5413
1367516_at	9.34534	9.2439	9.36137	9.09376
1367517_at	7.63848	7.56834	7.59858	7.60357
1367518_at	10.49	10.5088	10.2491	10.2683
1367519_at	9.21391	9.1378	9.07208	9.044
1367520_at	10.5113	10.4683	10.2669	10.2804
1367521_at	8.95321	8.86122	8.68161	8.58068
1367522_at	9.63647	9.61344	9.7413	9.66648
1367523_at	10.5422	10.4595	10.2671	10.43
1367524_at	8.55987	8.51355	8.54649	8.5894
1367525_at	10.8102	10.8481	10.7504	10.8746
1367526_at	10.8294	10.8289	10.5867	10.7041
1367527_at	9.94606	9.98682	9.84815	9.7173
1367528_at	10.4148	10.3104	10.2856	10.2969
1367529_at	10.0203	10.0056	10.0825	10.0535
1367530_at	9.65801	9.70394	9.54813	9.5342
1367531_at	12.0252	11.9872	11.9092	12.0151
1367532_at	11.862	11.8146	11.8197	11.8083
1367533_at	10.8953	10.8522	10.7639	10.7829
1367534_at	9.77103	9.72517	9.81362	9.70071
1367535_at	8.59297	8.77769	8.5817	8.75371
1367536_at	9.46207	9.31258	9.19485	9.21039
1367537_at	9.72208	9.65872	9.56854	9.52811
1367538_at	9.91967	9.85851	9.70284	9.55057
1367539_at	10.306	10.3188	10.3974	10.353
1367540_at	7.80374	7.8404	7.79478	7.58108
1367541_at	10.3255	10.3997	10.1249	10.1337
1367542_at	9.0985	9.09079	9.10391	8.99461
1367543_at	10.7494	10.7043	10.6222	10.7275
1367544_at	9.83553	9.79168	9.74386	9.64488
1367545_at	9.3145	9.4515	9.38881	9.07413
1367546_at	11.7192	11.6723	11.7435	11.6255
1367547_at	10.6488	10.5637	10.3104	10.4725
1367548_at	8.96436	8.87165	8.79625	8.96403
1367549_a_at	12.178	12.161	12.1701	12.113
1367550_a_at	10.0529	10.0659	9.99868	9.95324
1367551_a_at	10.4567	10.4716	10.4617	10.3364
1367552_at	5.82418	5.85749	5.91044	5.96504
1367553_x_at	7.75226	7.68149	7.90846	8.05985
1367554_at	5.37284	5.34208	5.39931	5.39091
1367555_at	4.83714	4.7197	4.91736	4.97574
1367556_s_at	4.94815	4.88812	4.96733	5.08827
1367557_s_at	13.1641	13.1496	13.2043	13.1543
1367558_x_at	3.61601	3.46695	3.61911	3.51234
1367559_at	12.2574	12.2999	12.4219	12.2166
1367560_at	13.9227	13.873	13.8729	13.9004
1367561_at	14.0005	14.0028	13.997	13.9989
1367562_at	9.9541	9.86214	9.63641	9.48333
1367563_at	12.6412	12.568	12.5773	12.3894
1367564_at	6.65149	6.69768	6.84467	7.06699
1367565_a_at	13.9109	13.9032	13.8016	13.7778
1367566_at	4.08509	4.15789	4.35917	4.58378
1367567_at	13.9288	13.9225	13.9157	13.9355
1367568_a_at	7.39573	7.64002	7.04269	6.34006
1367569_at	13.5809	13.6107	13.552	13.6604
1367570_at	10.6795	10.5453	9.31084	9.83061
1367571_a_at	6.3441	6.34439	6.51028	6.70132
1367572_at	6.27526	6.22908	6.44562	6.64309
1367573_at	14.0507	14.0503	14.0522	14.101
1367574_at	14.5819	14.5908	14.6217	14.5964
1367575_at	12.6508	12.5828	12.5531	12.6447
1367576_at	12.9969	13.0289	12.9678	12.9549
1367577_at	9.95321	9.80064	8.00734	8.74608
1367578_at	12.7981	12.7621	12.7992	12.7589
1367579_a_at	14.2191	14.1922	14.2015	14.2374
1367580_at	13.5996	13.5609	13.5627	13.632
1367581_a_at	7.61957	7.68807	8.54485	8.10783
1367582_at	14.0022	13.9736	13.9177	13.9358
1367583_at	14.2467	14.2651	14.2936	14.2172
1367584_at	11.6107	11.4664	11.7803	11.8434
1367585_a_at	12.1587	12.1866	12.2724	12.0165
1367586_at	13.4004	13.3845	13.4233	13.3747
1367587_at	4.32345	4.38676	4.38176	4.56197
1367588_a_at	13.7346	13.7767	13.7374	13.7638
1367589_at	11.6024	11.5382	11.3785	11.3505
1367590_at	13.944	13.9378	13.9058	13.9669
1367591_at	11.5112	11.4887	11.3834	11.4646
1367592_at	4.10913	3.93874	4.14798	4.23542
1367593_at	8.96033	8.98981	8.85905	8.6763
1367594_at	6.96614	7.08728	6.87031	6.92587
1367595_s_at	12.8404	12.8724	13.0028	12.7619
1367596_at	14.2032	14.1796	14.1821	14.1752
1367597_at	14.1883	14.1819	14.1854	14.2042
1367598_at	5.97945	5.92351	6.26033	6.31167
1367599_at	12.2724	12.2396	12.0207	12.216
1367600_at	6.20701	6.18999	6.34724	6.52122
1367601_at	9.30954	9.24693	10.2131	10.2579
1367602_at	10.2136	10.1302	11.1075	11.2174
1367603_at	12.0524	12.0393	12.0486	11.9524
1367604_at	11.2135	11.2154	11.1532	11.101
1367605_at	12.4297	12.4362	12.3648	12.5326
1367606_at	14.142	14.1422	14.11	14.1491
1367607_at	12.4606	12.4161	12.3298	12.3302
1367608_at	6.13545	6.15105	6.26713	6.3644
1367609_at	12.7791	12.7806	12.6254	12.6254
1367610_at	14.2756	14.245	14.2502	14.2529
1367611_at	7.15748	6.94543	7.17596	7.23899
1367612_at	8.12729	8.2046	8.99772	7.61926
1367613_at	13.1688	13.1566	13.2299	13.1432
1367614_at	10.8306	10.7875	10.9689	10.8893
1367615_at	5.15989	4.91986	5.16821	5.40497
1367616_at	6.55549	6.54257	6.72359	6.73421
1367617_at	12.437	12.3911	12.4961	12.525
1367618_a_at	13.7074	13.7089	13.7292	13.7458
1367619_at	11.8189	11.8987	12.0812	11.7891
1367620_at	13.6195	13.5793	13.524	13.5878
1367621_at	9.98976	9.95317	10.0201	9.87294
1367622_at	12.8256	12.8078	12.6527	12.7748
1367623_at	14.156	14.1188	14.1036	14.1012
1367624_at	11.6589	11.5925	11.5304	11.7348
1367625_at	13.7819	13.7475	13.7681	13.8329
1367626_at	5.47647	5.451	5.75982	5.93356
1367627_at	12.2843	12.3659	11.8958	12.0981
1367628_at	13.0527	12.9703	13.0224	13.268
1367629_at	13.0741	13.0417	13.0783	13.0266
1367630_at	13.9254	13.9153	13.8876	13.9341
1367631_at	7.96439	7.97591	8.76134	7.6785
1367632_at	11.4417	11.5778	11.3748	11.2343
1367633_at	9.42009	9.34787	9.14871	9.12733
1367634_at	14.2762	14.2566	14.2547	14.3138
1367635_at	12.5889	12.5466	12.6406	12.5932
1367636_at	8.96983	9.02946	9.47723	9.10789
1367637_a_at	12.818	12.8577	12.8416	12.7995
1367638_at	9.47861	9.3641	9.43482	9.35612
1367639_a_at	14.145	14.1317	14.1419	14.1258
1367640_at	14.1687	14.1777	14.178	14.2174
1367641_at	12.5967	12.5433	12.5608	12.5514
1367642_at	11.1779	11.1335	11.0066	11.168
1367643_at	10.6092	10.5691	10.7552	10.5897
1367644_at	10.0613	10.0071	9.94806	9.87153
1367645_at	14.2996	14.2878	14.2826	14.3
1367646_at	11.0959	11.09	11.0659	10.9573
1367647_at	5.43467	5.44515	5.75108	5.78083
1367648_at	13.6989	13.7329	13.6191	13.4777
1367649_at	7.66952	7.73903	7.64634	7.41791
1367650_at	5.11501	4.93322	5.10555	5.28087
1367651_at	10.3499	10.3861	10.3761	10.3735
1367652_at	13.2064	13.2303	13.488	13.5254
1367653_a_at	12.8921	12.8817	12.8875	12.8265
1367654_at	11.9039	11.9138	12.1193	11.8457
1367655_at	11.5859	11.6024	11.9205	11.5258
1367656_at	11.0926	11.036	10.9553	11.0339
1367657_at	12.1741	12.1503	12.4533	12.3613
1367658_at	6.56331	6.5412	6.63215	6.51573
1367659_s_at	10.7717	10.6841	10.7277	10.3939
1367660_at	8.42864	8.4579	8.31982	8.11737
1367661_at	8.64876	8.55986	8.68761	8.36087
1367662_at	10.6506	10.5888	10.5412	10.3741
1367663_at	11.0623	11.0285	10.8809	10.7029
1367664_at	4.45895	4.71645	4.64142	4.75982
1367665_at	4.73107	4.79885	4.8563	5.25498
1367666_at	12.9759	12.9929	12.9568	12.9176
1367667_at	12.4382	12.4137	12.5621	12.6838
1367668_a_at	13.2602	13.3157	13.4407	13.1294
1367669_a_at	9.16545	9.1829	9.38428	8.94886
1367670_at	11.5845	11.5545	11.4424	11.437
1367671_at	13.1609	13.168	12.8485	13.0408
1367672_at	10.4373	10.4826	10.3271	10.2041
1367673_at	5.92923	5.94366	6.19993	5.83179
1367674_at	10.587	10.5878	10.4911	10.6191
1367675_at	9.44507	9.43311	9.59061	9.28078
1367676_at	13.0667	13.1718	13.0391	12.9707
1367677_at	10.6443	10.5088	10.4125	10.4748
1367678_at	11.6542	11.6077	11.4853	11.4209
1367679_at	4.89896	4.97243	4.95501	5.0081
1367680_at	10.2626	10.2087	9.95154	9.87987
1367681_at	11.979	11.9725	12.0903	11.9632
1367682_at	8.84206	8.73012	8.77895	8.59669
1367683_at	12.0596	12.11	12.0523	11.9982
1367684_at	4.84659	4.43917	4.51453	4.69337
1367685_at	13.8796	13.8966	13.9042	13.9022
1367686_at	12.2886	12.2926	12.4536	12.3311
1367687_a_at	11.6216	11.6863	11.6682	11.6759
1367688_at	9.07534	8.98693	9.00617	8.93503
1367689_a_at	4.09905	4.1841	4.31759	4.51108
1367690_at	11.8042	11.7896	11.7368	11.8532
1367691_at	11.2212	11.1131	11.4112	11.3395
1367692_at	3.86278	3.88829	3.9471	3.95312
1367693_at	12.7244	12.716	12.7546	12.7645
1367694_at	11.3596	11.3287	11.3134	11.0748
1367695_at	9.958	9.93714	9.68342	9.76419
1367696_at	9.05137	9.19119	9.61287	8.77954
1367697_at	10.4369	10.4358	10.1743	10.3138
1367698_a_at	11.1699	11.0884	11.257	11.1354
1367699_at	9.23776	9.18622	9.13121	9.08566
1367700_at	4.96183	4.86934	4.9741	5.37643
1367701_at	8.11171	8.08627	7.88597	8.101
1367702_at	9.28887	9.28102	9.34895	9.27446
1367703_at	5.85531	5.68902	5.89823	6.0373
1367704_at	10.8531	10.8433	10.8209	10.8341
1367705_at	8.6519	8.65466	8.4779	8.18867
1367706_at	12.2547	12.2981	12.0791	12.2182
1367707_at	9.2198	9.18208	9.11483	9.03037
1367708_a_at	11.7428	11.7638	11.718	11.7481
1367709_at	13.5715	13.4866	13.5404	13.7399
1367710_at	10.9301	10.8668	10.6596	10.6601
1367711_at	12.5433	12.4647	12.435	12.5378
1367712_at	13.0658	12.9783	13.0161	13.3882
1367713_at	12.3081	12.3234	12.2184	12.3023
1367714_at	9.97151	9.88988	9.88596	9.77251
1367715_at	10.8418	10.8262	10.7479	10.6591
1367716_at	10.7834	10.8113	10.7088	10.7597
1367717_at	13.8295	13.7931	13.8249	13.8129
1367718_at	8.83809	8.89715	8.49552	8.66474
1367719_at	11.3945	11.3644	11.4492	11.3568
1367720_at	9.4792	9.429	9.35062	9.35791
1367721_at	11.3893	11.3245	11.5885	11.5166
1367722_at	8.84455	8.80453	8.80848	8.46421
1367723_a_at	9.44881	9.3815	9.8911	9.75586
1367724_a_at	10.4467	10.4463	10.5959	10.4925
1367725_at	9.07158	9.05666	8.84933	9.02631
1367726_at	8.16863	8.13547	7.80579	7.97983
1367727_at	10.5156	10.5244	10.592	10.671
1367728_at	8.37008	8.45302	8.32786	8.0918
1367729_at	10.6824	10.5967	10.6822	10.2906
1367730_at	10.9876	10.9816	11.2236	10.9719
1367731_at	11.6056	11.5153	11.5664	11.4974
1367732_at	11.9928	12.0196	12.032	11.9819
1367733_at	10.9687	11.0282	11.3638	11.4334
1367734_at	12.0917	12.0064	12.0192	12.0326
1367735_at	10.8696	10.8734	10.8235	10.4923
1367736_at	11.5609	11.5533	11.6084	11.5729
1367737_at	10.1743	10.2182	10.3449	10.0028
1367738_at	8.95545	8.83686	8.77545	8.57059
1367739_at	5.07816	5.06965	5.04565	5.12225
1367740_at	13.4808	13.5117	13.2615	13.4306
1367741_at	8.95189	8.95562	8.81484	8.78131
1367742_at	5.72689	5.67425	5.58247	5.64142
1367743_at	6.68179	6.80347	7.16691	6.67228
1367744_at	10.2144	10.2079	10.5035	10.3095
1367745_at	9.88557	9.84854	9.45996	9.33209
1367746_a_at	7.93601	7.99904	7.86032	7.8433
1367747_at	10.8123	10.7808	10.8323	10.8064
1367748_at	10.5868	10.4682	10.5156	10.5086
1367749_at	4.15442	3.85624	3.80524	4.08779
1367750_at	10.0406	10.0249	10.0989	9.90498
1367751_at	9.82524	9.84217	9.87326	9.76478
1367752_at	9.88671	9.83784	9.72488	9.67711
1367753_at	7.86687	7.87629	7.96736	7.71362
1367754_s_at	7.55472	7.45014	7.63741	7.45586
1367755_at	9.56085	9.51141	8.78078	8.87252
1367756_at	10.3303	10.3771	10.2056	10.3158
1367757_at	13.2538	13.2355	13.2053	13.2003
1367758_at	4.63869	4.72377	4.7405	4.69285
1367759_at	9.74496	9.72489	9.5262	9.6165
1367760_at	10.5421	10.5623	10.7019	10.606
1367761_at	8.80173	8.62625	8.62577	8.80443
1367762_at	5.5372	5.28903	5.59957	5.58556
1367763_at	10.0377	9.9824	9.7503	9.73186
1367764_at	12.3045	12.4165	12.6745	11.7694
1367765_at	10.7704	10.8668	10.8074	10.4504
1367766_at	13.3241	13.3157	13.3296	13.3143
1367767_at	8.6906	8.6611	8.65526	8.47658
1367768_at	12.8219	12.7766	12.7711	12.7808
1367769_at	11.5619	11.5716	11.5445	11.6139
1367770_at	11.4982	11.399	11.4588	11.558
1367771_at	9.66717	9.67296	8.65471	8.59366
1367772_at	10.8568	10.8392	10.7147	10.7757
1367773_at	9.93302	9.88956	9.82547	9.91407
1367774_at	6.76298	6.88289	6.84746	5.56659
1367775_at	7.84644	7.83767	7.95047	7.49727
1367776_at	11.5661	11.5764	11.4669	11.3521
1367777_at	10.2263	10.214	10.4231	9.80707
1367778_at	7.66314	7.56651	7.61169	7.64547
1367779_at	10.0868	10.0828	10.131	10.2643
1367780_at	10.8562	10.9756	11.1112	10.2405
1367781_at	4.50878	4.52157	4.65554	4.69606
1367782_at	5.90789	5.81615	5.85097	6.12549
1367783_at	11.4212	11.5028	11.5337	11.3225
1367784_a_at	9.06924	9.26856	9.95021	8.02749
1367785_at	5.77713	5.80531	5.79672	5.8831
1367786_at	6.92857	7.20815	7.19615	6.38675
1367787_at	8.35663	8.55649	8.07351	8.0171
1367788_at	8.41333	8.44917	8.53372	7.93581
1367789_at	10.1101	10.0419	9.90232	9.66822
1367790_at	9.80719	9.77895	9.86	9.82064
1367791_at	7.65933	7.66901	7.49599	7.69698
1367792_at	5.17216	5.22321	5.47971	5.69405
1367793_at	11.2106	11.1682	11.0752	10.7108
1367794_at	10.1143	10.0237	9.11421	9.92466
1367795_at	10.9401	10.8995	10.7201	11.0651
1367796_at	7.69671	7.77822	7.92788	7.81867
1367797_at	6.46898	6.31968	6.24536	6.30669
1367798_at	11.1359	11.1182	11.0514	11.1524
1367799_at	7.01643	7.1988	7.28117	7.35584
1367800_at	10.9521	10.9875	11.003	11.1048
1367801_at	9.23144	9.16593	9.29061	9.13576
1367802_at	9.90505	9.84818	9.69057	10.0784
1367803_at	9.64477	9.6321	9.40569	9.44462
1367804_at	5.50585	5.66609	5.81849	5.99799
1367805_at	8.45398	8.28442	8.03274	8.46056
1367806_at	7.77906	7.59326	7.5012	7.80068
1367807_at	8.72944	8.81541	8.75769	8.29219
1367808_at	11.808	11.8318	11.9811	11.8706
1367809_at	4.70039	4.80754	4.89696	5.09071
1367810_at	8.22003	8.19099	8.124	8.04463
1367811_at	11.9344	11.9634	11.6953	11.8004
1367812_at	6.21132	6.32191	6.35762	6.70836
1367813_at	4.74775	4.7553	4.76762	4.70414
1367814_at	11.4939	11.458	11.5578	11.6595
1367815_at	9.34827	9.49165	9.1657	9.2038
1367816_at	8.79634	8.78217	8.56254	9.36641
1367817_at	10.6506	10.6415	10.4878	10.606
1367818_at	10.2379	10.1595	10.2037	10.2122
1367819_at	11.5609	11.5463	11.388	11.5673
1367820_at	10.2752	10.2378	10.0345	10.1228
1367821_a_at	4.96324	4.89484	4.86073	4.97013
1367822_at	6.26807	6.31115	6.25552	6.40441
1367823_at	5.79573	5.96926	6.0802	6.07436
1367824_at	11.224	11.1505	11.065	11.1195
1367825_at	8.0347	8.17871	8.06586	8.06801
1367826_at	10.69	10.7184	11.1638	10.5442
1367827_at	12.6136	12.5926	12.646	12.6897
1367828_at	8.69681	8.67492	8.98757	8.76854
1367829_at	10.2294	10.2594	9.9653	9.85376
1367830_a_at	8.6234	8.49286	8.61716	8.83435
1367831_at	9.67506	9.65041	9.54282	9.59673
1367832_at	11.3605	11.4767	11.532	11.3523
1367833_at	11.7073	11.6226	11.6334	11.7071
1367834_at	11.5757	11.5585	11.362	11.5919
1367835_at	7.57526	7.52221	7.34213	7.3222
1367836_at	7.17903	7.10825	7.34377	7.7991
1367837_at	11.974	11.9602	11.921	11.9576
1367838_at	7.88297	7.85179	7.37803	7.36027
1367839_at	9.46769	9.45308	9.42747	9.33583
1367840_at	10.9816	10.9043	10.8329	10.8905
1367841_a_at	4.10339	4.3281	4.28543	4.4358
1367842_at	8.38361	8.29312	8.12299	8.24264
1367843_at	9.50678	9.46006	9.17331	9.26155
1367844_at	11.3352	11.3498	11.5072	11.2985
1367845_at	5.29899	5.22642	5.14618	5.54
1367846_at	10.3579	10.2761	10.9006	10.9575
1367847_at	6.7349	6.86635	7.17955	7.00834
1367848_at	9.82552	9.77851	9.60417	9.60818
1367849_at	8.83181	8.77746	8.83796	9.08949
1367850_at	4.13392	4.1697	4.29957	4.11
1367851_at	4.44946	4.6382	4.59402	4.97618
1367852_s_at	6.78276	6.69847	6.5868	6.72588
1367853_at	11.7241	11.7601	11.8031	11.5858
1367854_at	11.8284	11.7942	11.9023	11.8449
1367855_at	6.90477	6.97836	7.11225	7.15145
1367856_at	10.3617	10.3927	10.5154	10.263
1367857_at	11.0466	11.0933	10.9399	10.7609
1367858_at	7.68221	7.71436	8.51553	7.41804
1367859_at	6.16585	6.03535	6.25122	6.35583
1367860_a_at	10.4046	10.45	10.977	10.4489
1367861_at	9.51677	9.57998	9.33232	9.3845
1367862_at	4.23194	4.56195	4.38544	4.58843
1367863_at	9.61191	9.58395	9.38373	9.38677
1367864_at	9.5144	9.44241	9.33401	8.93443
1367865_at	9.15055	9.15541	9.10267	8.74989
1367866_at	5.86651	5.90123	5.9453	6.24521
1367867_at	9.88086	9.89683	9.59515	9.6759
1367868_at	8.16419	8.08192	8.1021	8.27113
1367869_at	10.0335	9.98745	9.89635	9.79009
1367870_at	12.5515	12.5429	12.6205	12.4898
1367871_at	6.54687	6.5464	6.44695	6.65952
1367872_at	9.09982	9.18199	9.06624	8.88521
1367873_at	10.411	10.3863	10.1982	10.2965
1367874_at	11.337	11.3814	11.5431	11.1665
1367875_at	9.82107	9.7778	9.86699	9.93022
1367876_at	8.9406	8.96741	8.69171	8.80374
1367877_at	9.41831	9.55257	9.40244	9.17634
1367878_at	9.20379	9.27226	9.26131	9.17981
1367879_at	8.40717	8.379	8.13075	8.0396
1367880_at	9.38293	9.38335	9.11869	8.9151
1367881_at	9.16504	9.15422	8.47389	8.46555
1367882_at	7.83398	7.69151	8.00055	8.08976
1367883_at	11.0527	11.0525	11.0063	11.1769
1367884_at	11.7794	11.6657	11.8157	11.8835
1367885_at	8.79127	8.74968	8.29068	8.45336
1367886_at	8.69558	8.83325	8.52643	8.55579
1367887_at	7.29864	7.44891	7.00608	6.93038
1367888_at	5.00518	5.05135	5.05442	5.33149
1367889_at	6.73458	6.77879	6.93735	6.51489
1367890_at	9.8729	9.88355	9.47298	9.57901
1367891_a_at	5.347	5.10427	5.4355	5.36443
1367892_at	7.27459	7.50689	7.49287	7.02245
1367893_a_at	8.63947	8.76296	8.4062	8.24966
1367894_at	11.3628	11.4579	11.5552	11.5224
1367895_at	13.2686	13.2612	13.27	13.2478
1367896_at	4.88437	5.10606	4.85765	4.88596
1367897_at	9.12372	9.11194	9.06458	8.86814
1367898_at	10.7475	10.8003	11.1818	10.7484
1367899_at	12.816	12.8216	12.7318	12.8569
1367900_at	11.2426	11.2032	10.9507	10.9138
1367901_at	10.048	10.0018	9.89537	9.85093
1367902_at	5.05229	4.87873	4.91287	4.88882
1367903_at	8.84831	8.95723	8.86255	8.83185
1367904_at	9.89358	9.94105	10.018	9.9851
1367905_at	5.87707	5.50998	5.89946	5.83788
1367906_at	9.81098	9.784	9.55295	9.50355
1367907_a_at	8.8426	8.95193	8.60884	8.76641
1367908_at	11.8343	11.8197	11.5157	11.7293
1367909_at	7.11211	7.08224	7.14629	7.14494
1367910_at	8.2622	8.2254	8.25895	8.14928
1367911_at	9.35081	9.27001	9.21804	9.28397
1367912_at	9.70412	9.98352	10.5701	9.21518
1367913_at	6.10051	6.11819	6.11062	6.38877
1367914_at	9.05817	8.99037	9.23686	9.38667
1367915_at	8.79549	8.76258	8.93216	8.57083
1367916_at	9.45104	9.42539	9.42529	9.65181
1367917_at	5.38763	5.5308	5.55545	5.81975
1367918_at	11.5558	11.5322	11.0232	11.0918
1367919_at	8.91056	8.96389	8.43232	8.43078
1367920_at	4.55121	4.82295	4.8059	5.30589
1367921_at	9.93788	9.88072	9.63736	9.72704
1367922_at	10.1238	10.0744	10.0631	10.0234
1367923_at	9.87315	10.0492	9.63786	9.59909
1367924_at	8.55904	8.57206	8.58223	8.59281
1367925_at	8.13672	8.01164	8.10767	7.64999
1367926_at	9.32891	9.35847	9.2068	9.22122
1367927_at	11.6778	11.5499	11.5069	11.6005
1367928_at	4.87666	4.95046	5.06101	4.87093
1367929_at	8.05063	7.97283	7.79765	7.56737
1367930_at	11.3172	11.2996	11.2214	11.5353
1367931_a_at	11.5225	11.5346	11.5544	11.6578
1367932_at	13.0513	13.1425	13.162	13.0691
1367933_at	10.8707	10.927	10.7411	10.903
1367934_at	8.27898	8.44917	8.24936	8.32438
1367935_at	11.0826	11.0333	10.8886	11.0059
1367936_at	9.17766	9.20976	9.44873	9.32961
1367937_at	6.56172	6.45692	6.67828	6.87548
1367938_at	10.3208	10.2933	10.1429	10.266
1367939_at	6.66448	6.75011	7.05702	6.51609
1367940_at	8.15873	7.98137	7.63249	7.98105
1367941_at	11.1294	11.1117	10.9349	11.0517
1367942_at	4.97861	4.83781	5.08346	5.28677
1367943_at	8.33547	8.39413	8.49446	8.31105
1367944_at	9.50134	9.44085	9.28467	9.20537
1367945_at	10.1342	10.1249	10.1342	9.87777
1367946_at	8.40197	8.23811	8.3924	8.24192
1367947_at	9.9708	9.99638	10.1042	9.94078
1367948_a_at	6.72114	7.08468	8.31308	6.64539
1367949_at	8.20222	8.0932	8.45124	8.3958
1367950_at	7.76487	7.89516	7.92762	7.99423
1367951_at	5.61547	5.63074	5.57585	5.9454
1367952_at	6.51107	6.57727	6.65372	6.67611
1367953_at	8.79923	8.72974	8.49986	8.52966
1367954_at	7.80483	7.77043	7.78018	8.06971
1367955_at	7.99094	8.03543	8.07015	8.02039
1367956_at	7.00018	7.14815	6.91257	6.81377
1367957_at	10.5429	10.3874	10.7927	10.8263
1367958_at	10.2661	10.2401	10.3231	10.3606
1367959_a_at	5.96069	5.83403	5.99944	6.04527
1367960_at	10.2043	10.1536	10.151	10.2404
1367961_at	5.004	4.98272	4.95501	4.94455
1367962_at	6.12845	5.85448	6.15209	6.39995
1367963_at	8.1299	8.32881	8.12768	8.12289
1367964_at	5.97974	5.85631	6.09443	6.07392
1367965_at	8.23569	8.17078	8.28094	8.06833
1367966_at	9.06949	9.06542	9.37686	9.00139
1367967_at	8.63621	8.6525	8.85968	8.57834
1367968_at	3.99644	4.06936	4.14527	4.29967
1367969_at	10.9764	10.9577	11.3148	11.1798
1367970_at	7.82647	7.71365	7.40057	7.46139
1367971_at	11.7134	11.6304	11.773	11.775
1367972_at	12.0846	12.0934	12.0385	12.0884
1367973_at	7.14455	7.15846	8.06421	8.14632
1367974_at	5.07592	4.91539	5.33388	5.59699
1367975_at	4.47663	4.34921	4.67326	5.05005
1367976_at	10.2116	10.2078	10.1892	10.0645
1367977_at	5.52356	5.32429	5.30075	5.66236
1367978_at	8.7768	8.86039	8.64142	8.63272
1367979_s_at	12.1368	12.1569	12.2759	12.3011
1367980_at	10.0276	10.0853	9.9954	10.0262
1367981_at	8.00955	8.14603	7.75855	7.73575
1367982_at	8.6179	8.6217	8.67543	8.49316
1367983_at	9.67021	9.61694	9.1383	9.44184
1367984_at	5.79306	5.71835	5.94798	5.5258
1367985_at	5.51483	5.49926	5.68985	5.75645
1367986_at	8.98573	8.92315	8.69244	8.66691
1367987_at	10.5294	10.6002	10.1806	10.2788
1367988_at	4.70747	4.91692	4.91041	5.26985
1367989_at	4.48494	4.46809	4.65133	4.66013
1367990_at	5.67244	5.49077	5.88375	6.02927
1367991_at	9.80722	9.79524	9.53782	9.55588
1367992_at	5.16783	5.06778	5.1793	5.47064
1367993_at	8.11037	8.07548	8.09715	8.11114
1367994_at	6.83271	7.03864	6.87996	6.21935
1367995_at	10.436	10.4905	10.4224	10.1594
1367996_a_at	7.86626	7.84063	7.74488	7.76778
1367997_at	9.65993	9.56843	9.51161	9.3023
1367998_at	5.84245	6.02037	6.20651	6.33466
1367999_at	8.35043	8.24911	8.54935	8.15627
1368000_at	4.49243	4.64166	4.62786	5.06412
1368001_at	4.33191	4.45573	4.40435	4.28774
1368002_at	10.5273	10.5461	10.0885	10.1913
1368003_at	6.12393	6.16174	6.4817	6.58221
1368004_at	11.6939	11.6896	11.4811	11.6415
1368005_at	6.90318	7.00449	7.08354	7.47083
1368006_at	6.08261	6.02415	6.15881	6.39321
1368007_at	6.62267	6.69232	6.84813	7.12308
1368008_at	6.40309	6.53297	6.47591	6.59298
1368009_at	8.62963	8.5802	8.75493	8.3365
1368010_at	5.49423	5.53344	5.74323	5.65829
1368011_at	8.25316	8.31055	8.15062	8.02021
1368012_at	7.04198	6.94122	7.30902	6.86705
1368013_at	10.949	11.0613	10.3344	8.2371
1368014_at	4.16245	4.10217	4.13693	4.47907
1368015_at	6.15445	6.32793	6.29838	6.67433
1368016_at	7.49257	7.45346	7.31407	7.11991
1368017_at	5.19607	5.41005	5.33993	5.23627
1368018_at	9.78933	9.83496	9.65199	9.65322
1368019_at	9.54748	9.50994	9.64081	9.40492
1368020_at	8.93312	8.92533	9.04698	8.79468
1368021_at	5.37076	5.54126	5.51422	5.96034
1368022_at	10.681	10.7268	10.8207	10.5918
1368023_at	7.88101	7.97951	7.84073	7.64693
1368024_at	6.56007	6.51751	6.86768	6.9452
1368025_at	9.86837	9.85547	9.62478	9.07913
1368026_at	10.111	10.135	10.0803	9.81459
1368027_at	9.1842	9.18502	9.98184	9.71322
1368028_at	5.70692	5.76505	5.73205	6.10465
1368029_at	11.9798	11.9484	12.0575	11.9292
1368030_at	6.98829	7.0223	7.14293	6.88985
1368031_at	10.5077	10.4344	10.2089	10.475
1368032_at	10.943	10.8588	10.72	10.8828
1368033_at	8.14636	8.1169	8.26758	8.14765
1368034_at	7.36365	7.38124	6.87574	7.24468
1368035_a_at	11.3499	11.3633	11.5533	11.3847
1368036_at	10.8005	10.8197	10.9252	10.8045
1368037_at	10.232	10.2314	10.4582	10.1707
1368038_at	8.86266	8.82974	8.65552	8.40757
1368039_at	5.71702	5.74173	5.79516	5.87126
1368040_at	8.78367	8.67593	8.59584	8.51509
1368041_at	9.1329	9.17227	9.17664	8.98843
1368042_a_at	13.2949	13.3668	13.3128	13.3178
1368043_at	9.36964	9.4254	9.24166	8.98954
1368044_at	10.0398	9.96687	10.9709	11.2919
1368045_at	8.2368	8.19479	8.35433	8.15963
1368046_at	6.15823	5.73349	5.88396	5.615
1368047_at	5.7031	5.61178	6.0021	5.50805
1368048_at	5.85915	5.73661	5.83868	6.0589
1368049_at	13.0755	13.0236	12.985	13.1474
1368050_at	9.89854	9.86721	9.61363	9.78228
1368051_at	12.3775	12.3402	12.2691	12.2871
1368052_at	3.97891	3.93634	4.03286	4.13061
1368053_at	9.37444	9.35161	9.08441	9.0329
1368054_at	8.12329	8.08084	8.10643	7.91644
1368055_a_at	10.6219	10.4729	10.304	10.5966
1368056_at	8.02702	8.05943	7.9873	7.9659
1368057_at	10.4437	10.3984	10.3964	10.1973
1368058_at	9.02515	8.99918	8.88574	8.74385
1368059_at	8.37398	8.08433	8.09059	7.82521
1368060_at	8.31604	8.19966	8.29482	7.93108
1368061_at	4.94591	4.86145	5.29301	5.44483
1368062_at	9.45005	9.41128	9.57823	9.25561
1368063_a_at	10.695	10.7109	10.3964	10.6849
1368064_a_at	4.7686	4.62894	4.86446	5.37459
1368065_at	9.06623	9.07332	9.14236	8.93308
1368066_at	7.83367	7.75103	7.52501	7.54522
1368067_at	9.91629	9.89091	9.8541	9.69042
1368068_a_at	7.6471	7.63817	7.5007	7.51706
1368069_at	9.44493	9.40733	9.37526	9.22321
1368070_at	9.43265	9.37036	9.15084	9.38142
1368071_at	9.95019	9.94509	9.8553	9.67663
1368072_at	10.0469	10.0497	10.4765	10.3151
1368073_at	6.85325	6.72855	6.64421	6.66327
1368074_at	8.41436	8.29829	8.53042	8.39665
1368075_at	9.00959	8.91475	9.21131	8.9942
1368076_at	10.6834	10.6932	10.6158	10.5993
1368077_at	4.56882	4.61639	4.84824	5.19543
1368078_at	4.56418	4.52784	4.54395	4.63221
1368079_at	7.81653	7.7174	7.21308	7.02671
1368080_at	10.6388	10.6108	9.4147	8.93723
1368081_at	7.78068	7.70597	7.54306	7.83254
1368082_at	6.8725	6.85015	7.02714	7.10164
1368083_at	11.1033	11.0796	10.9833	11.0557
1368084_at	6.50042	6.71453	6.66808	6.66715
1368085_at	10.1687	10.1252	10.3464	10.1463
1368086_a_at	8.34025	8.36978	8.61745	8.77247
1368087_a_at	8.60216	8.74644	8.3709	8.61362
1368088_at	9.54509	9.4882	9.3847	9.24669
1368089_at	7.63111	7.55965	7.40354	7.89488
1368090_at	7.74339	7.6605	7.58091	7.78314
1368091_at	5.14634	5.04875	5.06161	4.84764
1368092_at	6.11406	6.08119	6.18658	6.18303
1368093_at	4.7879	4.84335	4.81645	4.89292
1368094_at	8.76431	8.68739	8.46946	8.51609
1368095_at	9.76003	9.7383	9.55169	9.48186
1368096_at	8.35818	8.25416	8.34495	8.52342
1368097_a_at	11.1065	11.0468	11.1699	11.135
1368098_a_at	9.90026	9.83544	9.93162	9.89669
1368099_at	10.907	10.9631	10.7908	10.7461
1368100_at	9.65971	9.62383	9.63396	9.74962
1368101_at	10.739	10.7763	10.6085	10.3717
1368102_at	6.79171	6.90141	7.01304	7.17551
1368103_at	7.15377	7.40857	7.6039	6.58342
1368104_at	8.02071	7.83617	7.66872	7.67509
1368105_at	7.06684	7.2559	6.8877	6.79811
1368106_at	11.2655	11.3145	11.7524	11.6777
1368107_at	4.85356	4.89439	4.74158	5.03044
1368108_at	6.75363	6.6701	6.96431	7.14984
1368109_at	8.35019	8.27209	8.24316	8.27571
1368110_a_at	4.60273	4.51794	4.78778	4.68756
1368111_at	7.43318	7.45064	7.48425	7.48795
1368112_at	6.30827	6.36257	6.35095	6.58729
1368113_at	5.57458	5.54497	5.79154	5.93227
1368114_at	8.27404	8.32719	8.31253	7.85019
1368115_at	6.47826	6.24854	6.58756	6.76372
1368116_a_at	8.28074	8.13186	8.36687	8.12509
1368117_at	9.94448	9.90429	9.55173	9.51153
1368118_at	10.4136	10.4134	10.6451	10.4569
1368119_at	6.36198	6.50633	6.7736	6.99597
1368120_at	5.44699	5.5414	5.01957	5.33465
1368121_at	5.24686	5.43359	5.4681	5.83893
1368122_at	9.89299	9.84571	9.89956	9.9712
1368123_at	8.30966	8.37799	8.92813	8.57588
1368124_at	8.15145	8.04141	8.63671	8.77064
1368125_at	8.39548	8.41776	8.38553	8.36739
1368126_at	10.0897	10.1059	9.92256	9.84039
1368127_at	6.04027	6.08163	6.20747	6.73849
1368128_at	6.51817	6.38911	6.5935	6.73799
1368129_at	8.21826	8.2108	7.99917	8.13845
1368130_at	6.2575	6.17876	6.44901	6.41182
1368131_at	4.59928	4.50386	4.66791	5.17502
1368132_at	10.2797	10.2889	10.7075	10.1426
1368133_at	9.65388	9.64011	9.43375	9.35284
1368134_a_at	7.24721	7.22048	7.60407	7.46355
1368135_at	6.4143	6.36898	6.56901	6.9305
1368136_at	10.7022	10.7785	10.4735	10.4591
1368137_at	7.49105	7.35914	7.16627	7.50773
1368138_at	7.54956	7.39702	7.38283	7.81487
1368139_s_at	5.87216	5.97756	6.07508	5.96517
1368140_at	4.86573	4.73599	4.93154	4.83968
1368141_at	13.4351	13.449	13.3131	13.4999
1368142_at	7.60429	7.54764	7.55934	7.76753
1368143_at	10.417	10.2258	10.4559	10.8589
1368144_at	9.2653	9.22465	9.59282	9.42442
1368145_at	7.11864	7.16986	6.59961	6.96231
1368146_at	6.99161	6.95539	6.95554	7.03043
1368147_at	4.70371	4.62039	4.79741	4.80197
1368148_at	5.08534	5.10297	5.04278	5.54844
1368149_at	6.01315	5.80952	6.02095	6.16608
1368150_at	6.80406	6.67383	6.9814	6.97938
1368151_at	12.8052	12.7994	12.7186	12.7883
1368152_at	9.49247	9.44258	9.24616	9.40206
1368153_a_at	9.08199	9.06816	9.05766	9.0124
1368154_at	6.58116	6.70574	6.66103	6.49664
1368155_at	3.69735	3.83605	3.77161	4.01139
1368156_at	6.4302	6.39897	6.44426	6.21735
1368157_at	8.36935	8.26299	8.02399	8.39989
1368158_at	10.7293	10.6749	10.6012	10.606
1368159_at	9.52109	9.51317	8.96871	9.31025
1368160_at	4.80802	4.64504	4.84503	4.88232
1368161_a_at	5.69314	5.56824	5.66198	5.57701
1368162_at	5.15488	5.28868	5.27382	5.18087
1368163_at	5.0225	4.76616	4.99069	5.38713
1368164_at	8.74149	8.63745	8.70701	8.44147
1368165_at	11.6318	11.6065	11.4756	11.5526
1368166_at	8.30345	8.39925	8.05779	8.10453
1368167_at	6.0196	6.21398	6.18054	6.5228
1368168_at	4.73301	4.60001	4.85978	5.07068
1368169_at	8.1778	8.15543	8.14488	8.03258
1368170_at	10.9361	10.9577	10.7035	10.6861
1368171_at	7.24671	6.99776	7.74467	8.03661
1368172_a_at	7.84099	7.81299	8.59719	8.84416
1368173_at	12.619	12.6456	12.4955	12.6278
1368174_at	8.36453	8.3095	8.23515	7.29455
1368175_at	9.46291	9.4266	9.18141	9.07499
1368176_at	7.76468	7.60746	7.88472	7.95834
1368177_at	10.1914	10.3515	10.4724	10.266
1368178_at	5.59682	5.393	5.61502	5.77531
1368179_at	8.63655	8.53144	8.37035	8.64643
1368180_s_at	5.39837	5.46102	5.6932	5.68228
1368181_at	11.2617	11.2321	10.8376	10.9526
1368182_at	4.83869	4.82827	4.93805	5.24085
1368183_at	9.48862	9.59338	9.44374	9.30979
1368184_at	9.94328	9.8894	9.63066	9.78304
1368185_at	8.84995	8.71756	8.43467	8.63007
1368186_a_at	7.93474	8.02664	7.77631	8.07326
1368187_at	7.4407	7.41867	6.99643	6.64545
1368188_at	4.37326	4.59991	4.79999	4.85079
1368189_at	10.7154	10.7521	10.7197	10.7029
1368190_at	5.92785	6.01722	6.0804	6.26633
1368191_a_at	4.59702	4.63994	4.6825	4.89027
1368192_at	5.70721	5.61672	5.81165	5.7618
1368193_at	6.7614	6.85553	6.95437	6.9787
1368194_at	9.12952	9.08949	9.41041	8.81758
1368195_at	8.66611	8.73106	8.54263	8.47606
1368196_at	5.49264	5.54193	5.68242	5.9583
1368197_at	4.32018	4.50037	4.33748	4.50058
1368198_at	5.87458	5.97429	6.14427	6.78349
1368199_at	10.8307	10.8905	11.0015	10.7793
1368200_at	9.60016	9.58801	9.81284	9.77644
1368201_at	6.92536	7.01475	7.01431	6.9912
1368202_a_at	8.38662	8.43191	8.48277	8.44208
1368203_at	5.95037	6.20318	6.05586	6.37662
1368204_at	10.8748	10.86	10.4742	10.6323
1368205_at	4.7689	5.03709	5.01341	5.35398
1368206_at	8.84738	8.71991	8.64103	8.67882
1368207_at	4.53864	4.44573	4.62316	4.71395
1368208_at	7.11211	7.11385	6.49271	6.75927
1368209_at	5.99327	6.10612	6.29641	6.46898
1368210_at	4.97309	5.09975	5.28737	5.58023
1368211_at	14.1994	14.2053	14.2112	14.2151
1368212_at	11.7472	11.7674	11.6956	11.6692
1368213_at	7.11211	7.11374	7.5123	7.34359
1368214_at	10.0116	9.8937	9.81491	9.97297
1368215_at	9.69431	9.81637	9.77183	9.57984
1368216_at	11.4979	11.4614	11.4357	11.4201
1368217_at	9.92496	9.97675	10.0132	9.88527
1368218_at	5.3811	5.32486	5.24197	5.16219
1368219_at	7.09457	7.06449	7.119	6.94251
1368220_at	10.4592	10.4121	10.4517	10.3674
1368221_at	9.66149	9.78523	9.37178	9.19954
1368222_at	5.17711	5.41087	5.37746	5.25498
1368223_at	5.93801	6.1589	6.90315	6.4916
1368224_at	4.36394	4.2667	4.22811	4.38054
1368225_at	9.32704	9.32125	9.34537	9.09413
1368226_at	11.1164	11.1387	10.7619	10.9612
1368227_at	4.74168	4.92366	4.99914	4.69112
1368228_at	11.2219	11.2693	11.0998	11.0915
1368229_at	9.30885	9.35593	9.04412	9.10836
1368230_a_at	10.6219	10.5991	10.3868	10.4512
1368231_at	8.4701	8.47631	8.69795	8.50086
1368232_at	8.59417	8.655	8.73282	8.73777
1368233_at	9.80266	9.77354	9.62469	9.79185
1368234_at	10.185	10.1825	10.1149	10.024
1368235_at	9.00396	8.95276	8.9694	8.79499
1368236_at	5.37299	5.45248	5.44738	5.85348
1368237_at	5.1043	4.86264	5.21283	5.35579
1368238_at	6.28332	6.24849	6.34766	6.45927
1368239_at	7.47624	7.46371	7.39695	7.42665
1368240_a_at	8.81542	8.75259	8.92144	8.88609
1368241_a_at	10.2978	10.2178	10.479	10.239
1368242_at	7.96966	7.93224	7.90851	7.87656
1368243_at	6.99333	6.78799	7.04467	7.28081
1368244_at	5.71399	5.85117	5.90608	5.9511
1368245_at	4.90759	4.82802	4.94828	5.09793
1368246_at	8.77177	8.71849	8.40125	8.53971
1368247_at	7.28281	7.30916	7.30039	7.44085
1368248_at	5.79147	5.71788	5.75663	5.95938
1368249_at	6.27538	6.42614	5.94473	5.92742
1368250_at	6.1683	6.09491	6.33795	6.11406
1368251_at	6.27631	6.4525	6.46403	6.44901
1368252_at	4.50768	4.39813	4.33017	4.48679
1368253_at	10.2346	10.1518	10.1234	10.0071
1368254_a_at	7.98723	8.03323	7.89587	7.68538
1368255_at	8.5859	8.69943	6.9134	6.90737
1368256_at	4.80851	4.95439	5.09576	5.02056
1368257_at	5.24597	5.03233	5.29777	5.59022
1368258_at	11.1812	11.1793	10.7705	10.8761
1368259_at	5.56101	5.71649	5.69085	5.87604
1368260_at	10.414	10.4827	10.2904	10.1777
1368261_at	5.54518	5.6294	5.68979	5.94209
1368262_at	9.53183	9.68081	9.5613	9.28694
1368263_a_at	4.42242	4.30673	4.51654	4.52717
1368264_at	7.75938	7.74831	7.62153	7.62966
1368265_at	5.25171	5.22184	5.44696	5.5925
1368266_at	4.30694	4.15639	4.19793	4.15338
1368267_at	9.40401	9.37047	9.02795	9.12865
1368268_at	10.7373	10.7203	10.6497	10.6428
1368269_at	4.89665	4.96005	5.16815	5.25604
1368270_at	4.52802	4.31624	4.71995	4.42501
1368271_a_at	4.54638	4.3564	4.43124	4.62041
1368272_at	9.11076	9.06496	9.13585	9.0272
1368273_at	10.5664	10.5467	10.6724	10.5868
1368274_at	10.0129	10.0628	10.0955	9.98435
1368275_at	12.3384	12.3775	12.6581	12.5691
1368276_at	7.73205	7.80255	7.94071	8.16686
1368277_at	12.4902	12.5447	12.4865	12.4005
1368278_at	5.02907	5.1256	5.24302	5.36149
1368279_at	8.58243	8.49003	8.07346	7.88702
1368280_at	6.74794	7.06454	6.50242	6.22904
1368281_at	6.76372	6.56775	6.76567	6.98534
1368282_at	5.0363	5.12477	5.2577	5.34715
1368283_at	4.51692	4.42005	4.48559	4.3806
1368284_at	8.42556	8.60829	7.78722	7.90387
1368285_at	5.91095	5.83749	5.85517	6.03305
1368286_at	7.5281	7.75933	7.6291	7.53449
1368287_at	7.48765	7.56816	7.81103	7.28667
1368288_at	5.13257	5.3133	5.44099	5.79011
1368289_at	5.24514	5.25297	5.54259	5.55199
1368290_at	7.58847	7.58444	7.23611	6.66519
1368291_at	8.43844	8.45414	8.21718	8.18001
1368292_at	8.25623	8.34513	8.25455	8.64126
1368293_at	5.92506	6.02038	6.20143	6.3637
1368294_at	6.0678	6.143	6.42687	6.54142
1368295_at	6.24594	6.06102	6.33265	6.39869
1368296_at	6.43694	6.41743	6.52785	6.42803
1368297_at	5.43153	5.44319	5.57851	5.97484
1368298_at	7.06284	6.89179	7.16694	7.30166
1368299_at	4.87479	4.86678	4.88408	5.32127
1368300_at	5.33345	5.48655	5.74173	5.67206
1368301_at	7.51355	7.52558	7.55746	7.6881
1368302_at	5.11695	4.92836	5.23446	5.13552
1368303_at	8.52358	8.49181	8.12803	8.19213
1368304_at	6.81367	6.55132	6.81648	6.78147
1368305_at	7.84292	7.88695	8.36286	8.00511
1368306_at	6.78077	6.76328	6.85495	6.99312
1368307_at	7.65072	7.71271	7.77049	7.88387
1368308_at	11.2688	11.2462	10.8533	11.0614
1368309_at	7.28315	7.30619	7.24135	7.28273
1368310_at	6.36783	6.38577	6.40906	6.62329
1368311_at	9.05304	9.27817	9.49488	7.30591
1368312_at	6.34539	6.36067	6.51387	6.55982
1368313_a_at	5.64371	5.69743	5.82717	5.81361
1368314_at	7.88804	7.93805	8.15811	7.59686
1368315_at	7.93376	7.92067	8.11768	8.33187
1368316_at	5.81305	5.91509	6.14113	6.0177
1368317_at	5.69608	5.58227	5.86181	5.83664
1368318_at	10.2793	10.311	10.36	10.2479
1368319_a_at	7.14453	7.02242	7.1621	6.73275
1368320_at	6.92495	6.62586	6.24689	6.53139
1368321_at	12.5708	12.5857	12.4922	12.3941
1368322_at	6.03196	6.10781	6.07717	6.28571
1368323_at	8.73217	8.73557	8.41667	8.34852
1368324_at	7.90832	7.86922	7.81385	7.74849
1368325_at	4.66412	4.84574	4.72242	4.67618
1368326_at	8.69352	8.73925	8.85201	8.68877
1368327_at	7.34004	7.33021	7.50658	7.52535
1368328_at	4.43542	4.41172	4.35991	4.44736
1368329_at	5.70797	5.82121	5.89927	5.96846
1368330_at	9.63999	9.56338	9.3487	9.5522
1368331_at	8.46717	8.37971	8.39786	7.9687
1368332_at	6.06659	5.9305	6.49794	5.24402
1368333_at	5.37417	5.46503	5.56633	5.92328
1368334_at	5.40905	5.33172	5.38872	5.70797
1368335_at	4.89725	4.91879	4.91109	4.95046
1368336_at	10.2317	10.2344	10.1861	10.1531
1368337_at	6.89216	6.8186	6.78483	7.12913
1368338_at	3.94653	4.25979	4.06205	4.45849
1368339_at	4.03034	3.93926	4.01997	4.06229
1368340_at	9.38134	9.41629	9.2279	9.06585
1368341_at	8.39775	8.45098	8.44696	8.16505
1368342_at	8.12142	8.39004	8.44368	6.7409
1368343_at	6.98543	6.83212	6.94459	7.32201
1368344_at	5.10601	5.00587	5.47177	4.77782
1368345_at	7.97389	7.97626	7.90105	8.05529
1368346_at	6.22454	6.30426	6.19619	6.47
1368347_at	9.4239	9.44388	8.84021	8.99374
1368348_at	5.56441	5.63924	5.6968	5.64292
1368349_at	4.97567	5.19448	5.40297	5.58345
1368350_at	12.5989	12.7278	12.609	12.4636
1368351_at	6.5789	6.59386	6.78984	6.92483
1368352_at	6.51242	6.54756	6.58734	6.63351
1368353_at	7.15403	6.95808	7.08545	7.25745
1368354_at	7.00005	7.04137	7.08707	7.00397
1368355_at	5.01142	5.00312	5.1128	5.16061
1368356_a_at	10.5064	10.6187	10.4623	10.3249
1368357_at	6.13129	6.03366	6.39216	6.6605
1368358_a_at	4.51351	4.63618	4.68152	4.52857
1368359_a_at	9.63876	9.51377	10.4831	11.17
1368360_at	5.8722	5.80538	5.95984	6.07761
1368361_a_at	9.74678	9.76516	9.7475	9.7424
1368362_a_at	5.06628	5.19112	5.30932	5.27467
1368363_at	6.57429	6.746	6.60081	6.61589
1368364_at	5.10646	5.10743	5.38628	5.55767
1368365_at	10.1966	10.1173	10.5871	10.1979
1368366_at	4.43479	4.4213	4.57324	4.44038
1368367_at	5.23612	5.20833	5.34925	5.51816
1368368_a_at	4.72993	4.68106	4.78003	4.92189
1368369_at	5.67244	5.52894	5.64965	5.78829
1368370_at	4.83261	4.72761	4.92211	4.90389
1368371_at	5.84246	5.94179	6.24751	6.33089
1368372_at	6.2719	6.2709	6.23158	6.29668
1368373_at	8.17666	8.16815	8.27676	7.99215
1368374_a_at	6.14598	6.16744	6.50895	6.74672
1368375_a_at	5.18438	5.1616	5.20199	5.12999
1368376_at	5.64059	5.74751	5.78274	5.81415
1368377_at	5.70101	5.5414	5.85334	5.96497
1368378_at	6.5363	6.3934	6.49047	6.39783
1368379_at	8.99243	8.96099	8.52301	8.82621
1368380_at	5.07925	5.13427	5.21433	5.17709
1368381_at	6.58596	6.49209	6.12136	6.30527
1368382_at	7.09611	7.11887	7.04597	7.60308
1368383_at	7.28198	7.49763	7.56168	7.62859
1368384_at	5.08747	5.09183	5.24782	5.39287
1368385_a_at	9.66557	9.66216	9.73557	9.61089
1368386_at	9.94884	9.81767	9.90849	9.84948
1368387_at	6.68545	6.76863	6.58225	6.71205
1368388_at	5.6227	5.40517	5.56553	5.8266
1368389_at	7.75674	7.7021	7.72529	7.28398
1368390_at	8.22118	8.23332	8.05332	8.04235
1368391_at	10.5435	10.495	10.3373	10.6428
1368392_at	9.68944	9.73768	9.6969	9.97925
1368393_at	9.87112	9.77987	10.8551	10.3766
1368394_at	6.24429	6.37122	6.56381	6.56215
1368395_at	4.74814	4.71131	4.81299	5.17627
1368396_at	6.41144	6.55213	6.70846	6.9173
1368397_at	3.93595	3.86385	3.93148	4.02391
1368398_at	7.63113	7.62203	7.94383	7.97225
1368399_a_at	5.47111	5.708	5.71238	5.36436
1368400_at	10.4512	10.3872	10.3763	10.3407
1368401_at	11.0697	11.1092	10.8668	10.7878
1368402_at	11.291	11.2803	11.1523	11.2619
1368403_at	8.36926	8.36817	8.14639	7.82896
1368404_at	10.2363	10.248	10.1239	10.181
1368405_at	10.602	10.6321	10.5471	10.7064
1368406_at	5.48199	5.62947	5.68274	5.79697
1368407_at	5.51515	5.62078	5.60015	5.92477
1368408_at	6.65388	6.69276	6.50789	6.7316
1368409_at	8.6808	8.78643	8.54006	7.86264
1368410_at	8.74047	8.71636	8.86594	8.26779
1368411_a_at	9.14374	9.21854	9.13051	9.07846
1368412_a_at	5.28916	5.32703	4.86914	5.31541
1368413_at	5.00572	5.09956	5.13861	5.44037
1368414_at	6.1866	6.53193	6.46957	6.77662
1368415_at	4.88361	4.915	4.90885	5.13846
1368416_at	4.35578	4.51125	4.63437	4.43041
1368417_at	6.81915	6.58749	6.74908	6.91825
1368418_a_at	7.52062	7.63727	7.63977	7.34626
1368419_at	6.88816	7.0526	6.96074	6.38493
1368420_at	4.28841	4.49205	4.46522	4.36743
1368421_at	5.52183	5.32712	5.56023	5.7756
1368422_at	4.58282	4.36842	4.43115	4.60296
1368423_at	6.82836	6.84896	6.95019	7.29729
1368424_at	7.50983	7.48899	7.31823	6.81544
1368425_at	5.94192	5.78523	5.9394	6.16684
1368426_at	11.8182	11.8385	12.0773	11.5941
1368427_at	9.51482	9.5876	9.54822	9.61154
1368428_at	5.34934	5.42813	5.3429	5.58363
1368429_at	5.83462	5.95917	5.89191	5.28187
1368430_at	8.71268	8.80087	8.85397	8.32294
1368431_at	5.94831	6.01392	5.98966	6.6841
1368432_a_at	5.60182	5.83278	5.8709	5.95344
1368433_at	10.7457	10.6931	10.8312	10.7018
1368434_at	5.34497	5.39124	5.59202	5.07029
1368435_at	5.45801	5.21524	5.60159	5.90544
1368436_at	11.746	11.7101	11.6831	11.8112
1368437_at	5.80016	5.86015	5.88375	6.15489
1368438_at	7.82857	7.81985	8.22308	7.85281
1368439_at	5.95491	5.99718	5.99145	6.23102
1368440_at	5.59148	5.64201	5.58218	5.73204
1368441_at	6.76456	6.6598	6.90381	6.85309
1368442_at	5.29058	5.39149	5.40958	5.47142
1368443_at	7.6318	7.7321	7.57618	7.74969
1368444_at	7.67325	7.80122	7.55734	7.54271
1368445_at	5.31226	5.41318	5.87955	6.17817
1368446_at	4.8134	4.67602	4.78748	5.15164
1368447_x_at	4.87099	4.7922	4.96834	5.1031
1368448_at	7.16204	7.09589	7.32357	7.77098
1368449_at	5.78859	5.69788	5.79385	6.09892
1368450_at	9.45599	9.44228	9.53748	9.35354
1368451_at	5.48638	5.51955	5.69621	5.93695
1368452_at	5.94923	6.10823	6.16492	6.69422
1368453_at	8.07078	8.11755	7.90863	7.89828
1368454_at	5.54318	5.62269	5.79479	5.92195
1368455_at	5.85815	5.9329	6.08932	6.38799
1368456_at	4.96155	4.78137	4.99359	5.20768
1368457_at	4.58221	4.66241	4.5202	4.77266
1368458_at	5.25713	5.10041	5.345	5.58699
1368459_at	4.9323	4.81038	4.84895	4.88075
1368460_at	6.53708	6.53859	6.66598	6.82624
1368461_at	6.24165	6.43433	6.62384	6.79753
1368462_at	5.67468	5.92449	6.10479	5.92285
1368463_at	7.11595	7.16149	7.30975	7.31926
1368464_at	5.41572	5.16454	5.30987	5.32035
1368465_at	5.74536	5.68503	5.6981	5.99614
1368466_a_at	8.92055	8.8651	8.70911	8.4663
1368467_at	4.67059	4.34221	4.37958	4.51819
1368468_at	5.75491	5.7629	5.99191	6.2002
1368469_at	4.54029	4.66761	4.67334	4.67132
1368470_at	11.4169	11.4268	11.2196	11.1364
1368471_at	5.59158	5.71364	5.95945	6.10376
1368472_at	6.63834	6.78939	6.9055	6.90393
1368473_at	7.58281	7.64106	8.51674	6.60374
1368474_at	8.15516	8.18676	7.94851	5.42935
1368475_at	5.41257	5.60506	5.77838	6.01818
1368476_at	4.75303	4.81979	4.74785	4.79799
1368477_at	6.5483	6.72582	6.84387	7.14692
1368478_at	4.71218	4.66109	4.55174	4.78847
1368479_at	4.62704	4.78806	4.72248	4.92241
1368480_at	9.58567	9.47874	9.33606	9.33237
1368481_at	5.74812	5.73564	5.98781	6.06182
1368482_at	4.97852	5.02275	5.08902	5.29802
1368483_a_at	7.1313	6.78089	7.00051	6.74998
1368484_at	5.08141	4.95139	5.03432	5.1451
1368485_at	6.28697	6.23568	6.22757	6.45108
1368486_at	4.96432	5.03069	5.02771	5.22575
1368487_at	4.26125	4.12751	4.16975	4.001
1368488_at	7.91906	7.98871	7.87879	7.87819
1368489_at	10.1128	9.96001	9.58564	9.83863
1368490_at	7.19676	7.21344	7.07274	7.1057
1368491_at	6.0887	6.0336	6.36298	6.52768
1368492_at	5.98365	5.88923	6.26419	6.26255
1368493_at	5.40356	5.34052	5.4188	5.73392
1368494_at	4.415	4.60088	4.62709	4.62901
1368495_at	5.9141	5.89366	6.04197	6.01089
1368496_at	5.78091	5.93487	5.84049	5.85745
1368497_at	4.78941	4.99205	4.9134	5.35874
1368498_a_at	4.0745	4.16761	4.2219	4.23629
1368499_at	4.32086	4.09302	4.27635	4.24191
1368500_a_at	6.8116	6.85524	7.05606	7.13467
1368501_s_at	6.09246	5.81467	6.04411	6.01273
1368502_at	6.17651	6.24594	6.28182	6.33827
1368503_at	6.35264	6.54173	6.61116	6.70027
1368504_at	12.1659	12.1259	12.1796	12.1217
1368505_at	6.28024	6.18793	6.55594	6.74794
1368506_at	5.69991	5.74173	5.9636	5.72444
1368507_at	12.7648	12.7608	12.8354	12.8303
1368508_at	9.58592	9.58673	9.41947	9.23338
1368509_at	8.67359	8.64427	8.16189	7.86565
1368510_at	5.54407	5.43575	5.75929	5.74783
1368511_at	7.2022	7.14536	6.06125	6.52897
1368512_a_at	5.35441	5.38574	5.37216	5.40298
1368513_at	7.12258	6.9719	7.41787	7.20365
1368514_at	6.26885	5.99515	5.97751	6.23113
1368515_at	8.01666	8.06523	8.81434	7.19012
1368516_at	7.48938	7.4775	7.57117	7.21924
1368517_at	8.45245	8.53047	8.2042	8.25321
1368518_at	3.95796	4.31675	4.41975	4.47519
1368519_at	4.65089	4.70901	4.76395	4.77792
1368520_at	6.58953	6.65615	6.6472	6.70846
1368521_at	4.44171	4.37677	4.65951	4.89824
1368522_at	9.62282	9.67217	9.15577	9.17657
1368523_at	7.30832	7.39688	7.78432	7.55723
1368524_at	6.03841	6.1889	6.11864	5.89822
1368525_at	7.5159	7.58856	7.21813	6.84644
1368526_at	9.51557	9.42317	9.14805	9.13511
1368527_at	6.56848	6.68497	7.71721	7.33107
1368528_at	7.70219	7.66707	7.83658	7.33028
1368529_at	4.59888	4.66608	4.6897	4.65463
1368530_at	5.62744	5.63083	5.98556	6.1345
1368531_at	4.21275	4.22067	4.27856	4.20638
1368532_at	4.70496	4.57127	4.76133	4.86127
1368533_at	5.43385	5.56038	5.82651	5.7032
1368534_at	4.91278	5.0031	5.14634	5.4424
1368535_at	6.4199	6.43849	6.50724	6.67841
1368536_at	7.11546	7.14305	6.22352	6.78063
1368537_at	8.10563	8.18224	7.81843	7.20057
1368538_at	9.03891	9.03137	8.77842	8.52885
1368539_at	4.12574	4.22718	4.35222	4.19519
1368540_at	9.37217	9.44035	9.32309	9.23769
1368541_at	9.04366	9.09365	9.46477	9.01437
1368542_at	8.0446	8.08045	7.48325	7.07126
1368543_at	4.74419	4.6825	4.79199	4.62924
1368544_a_at	6.5718	6.54047	6.56204	6.22918
1368545_at	6.87444	6.90379	6.94212	6.7567
1368546_at	8.39306	8.45801	7.9422	7.66352
1368547_at	6.30021	5.92535	6.23593	6.5119
1368548_at	3.90932	3.79032	3.78828	4.03708
1368549_at	9.00916	9.08616	9.21048	8.72521
1368550_at	5.6712	5.58094	5.70499	5.78649
1368551_at	8.53118	8.46185	8.56096	8.3941
1368552_at	10.5097	10.4624	10.4225	10.3825
1368553_at	4.54629	4.58253	4.73819	4.83841
1368554_at	7.44034	7.54216	6.86305	7.01516
1368555_at	4.29313	4.38039	4.52571	4.69469
1368556_at	6.44908	6.32316	6.53952	6.79739
1368557_s_at	4.68138	4.38265	4.78685	4.7718
1368558_s_at	4.16549	4.23941	4.11895	4.20424
1368559_at	4.63687	4.6517	4.62926	4.96747
1368560_at	6.44241	6.44694	6.59329	6.62649
1368561_at	5.59442	5.51383	5.87185	5.3023
1368562_at	6.47399	6.53538	6.42028	6.76685
1368563_at	8.2515	8.19317	8.23525	8.28407
1368564_at	5.95582	5.76527	5.91326	6.23473
1368565_at	12.8921	12.9768	12.9266	12.4716
1368566_a_at	9.74655	9.70461	9.63756	9.54546
1368567_at	7.42962	7.3538	7.06442	6.87952
1368568_at	5.42997	5.49245	5.71996	5.92505
1368569_at	4.85503	4.61986	4.7509	4.82802
1368570_at	4.95451	5.00528	5.11367	5.12358
1368571_at	8.79036	8.79552	8.82962	8.76811
1368572_a_at	7.03572	6.79033	6.95361	7.38544
1368573_at	9.65731	9.57573	9.64015	9.48685
1368574_at	6.14715	5.96151	5.99677	6.30087
1368575_at	6.30383	6.1109	6.48144	6.63016
1368576_at	4.52746	4.61181	4.71682	4.58132
1368577_at	3.92196	4.13869	4.02063	4.03686
1368578_at	5.17427	5.21739	5.40057	5.47456
1368579_at	5.58471	5.63744	5.75692	5.7484
1368580_at	7.215	7.32356	7.31	7.6365
1368581_at	6.82483	6.59606	6.9457	7.01659
1368582_at	6.55484	6.40761	6.51165	6.61848
1368583_a_at	6.94155	7.03359	7.10383	7.33245
1368584_a_at	11.6551	11.67	11.6602	11.4791
1368585_at	6.41509	6.39547	6.54644	6.89129
1368586_at	5.26506	5.25325	5.54055	5.6983
1368587_at	4.35996	4.64842	4.35329	4.38993
1368588_at	9.15239	9.18282	8.96703	8.89499
1368589_at	8.19654	8.12691	8.11649	7.90798
1368590_at	7.13902	7.29008	7.19167	6.8026
1368591_at	8.46179	8.49121	8.63075	8.4838
1368592_at	4.8654	5.01276	4.92847	5.37098
1368593_at	6.18502	6.28469	6.85711	5.97789
1368594_at	6.00589	6.03982	6.16591	6.2343
1368595_at	6.52839	6.32038	6.39154	6.66593
1368596_at	6.6274	6.69325	6.59247	6.78179
1368597_at	6.07848	6.18813	6.18975	6.16773
1368598_at	7.18326	7.19846	7.45524	7.50122
1368599_at	6.84459	7.14305	7.12781	7.47404
1368600_at	7.26162	7.12416	7.38471	7.53592
1368601_at	6.58753	6.59864	6.55921	6.98503
1368602_at	5.80345	5.82689	5.7797	6.04963
1368603_at	6.7858	6.55758	6.74357	6.656
1368604_at	5.81399	5.88107	5.77586	5.93038
1368605_at	6.12847	6.28697	6.14387	5.99677
1368606_at	5.12053	5.09329	5.31089	5.45332
1368607_at	4.37751	4.41357	4.43115	4.86375
1368608_at	4.89637	4.77191	4.94363	5.10545
1368609_at	4.01126	4.2303	4.11745	4.10264
1368610_at	4.8903	4.95232	5.07844	5.19283
1368611_at	4.93447	5.1067	5.05371	5.1173
1368612_at	5.16222	4.93678	5.1287	5.23222
1368613_at	6.0294	6.08604	5.9594	6.25435
1368614_at	6.55338	6.69847	6.77456	7.15558
1368615_a_at	5.26367	5.26687	5.53507	5.60438
1368616_at	8.31193	8.35409	8.31242	8.26732
1368617_at	4.70915	4.45	4.68278	4.59826
1368618_at	6.05193	5.99418	6.26029	5.80468
1368619_at	9.20104	9.14569	8.79576	8.84499
1368620_at	7.50342	7.46833	7.54224	7.74622
1368621_at	6.34095	6.29874	6.64858	6.66792
1368622_at	5.22054	5.15501	5.40226	5.32117
1368623_at	5.03629	4.95546	5.03243	5.14391
1368624_at	4.58117	4.58118	4.73005	4.67024
1368625_at	5.94557	5.58745	5.82981	6.19139
1368626_at	5.54973	5.80404	5.96149	5.70552
1368627_at	3.91788	3.90028	3.88771	3.93512
1368628_at	4.37303	4.20744	4.38141	4.32075
1368629_at	6.22454	6.04063	6.36697	6.81085
1368630_at	4.36044	4.46585	4.53236	4.52837
1368631_at	5.1474	5.00739	4.99799	5.17945
1368632_at	12.4444	12.45	12.6069	12.6751
1368633_at	3.92953	3.88997	4.06228	4.29003
1368634_at	8.59758	8.62265	9.00765	9.16904
1368635_at	5.20016	5.05478	5.31473	5.30075
1368636_at	6.49933	6.28456	6.55996	6.68637
1368637_at	5.13399	5.21464	5.24664	5.2922
1368638_at	6.44334	6.49366	6.56705	6.4979
1368639_at	5.46816	5.34358	5.5676	5.6256
1368640_at	5.85526	5.74918	5.90531	6.34119
1368641_at	4.97783	5.00649	5.17634	4.9364
1368642_at	11.8375	11.8351	11.9541	11.8914
1368643_at	10.2276	10.2412	10.1611	9.99715
1368644_at	7.8154	7.90191	7.67294	7.49911
1368645_at	8.41793	8.49718	8.37768	8.38197
1368646_at	5.95084	5.94028	6.22299	6.29099
1368647_at	8.38478	8.35678	8.24667	8.2738
1368648_at	5.28063	5.35865	5.39803	5.37778
1368649_at	10.5478	10.5306	10.3752	10.4496
1368650_at	11.9897	12.0541	12.0096	11.8754
1368651_at	5.94192	5.76144	6.07631	6.0177
1368652_at	7.97186	7.87808	8.03903	8.00928
1368653_a_at	12.3107	12.312	12.2343	12.175
1368654_at	7.32411	7.16471	7.12609	7.22994
1368655_at	5.17986	5.4797	6.00907	4.73746
1368656_at	8.37952	8.4872	8.18698	7.92094
1368657_at	4.45409	4.5723	4.55184	4.71344
1368658_at	8.59932	8.47179	8.04817	7.94611
1368659_at	4.40077	4.42846	4.43346	4.70117
1368660_at	7.34935	7.34091	7.25173	7.11991
1368661_at	7.12284	7.2004	7.34903	7.42537
1368662_at	5.20575	4.9319	5.30251	5.41206
1368663_at	4.61838	4.45335	4.63113	4.90533
1368664_at	6.20261	6.02858	6.50233	6.52276
1368665_at	9.69672	9.61932	9.52121	9.74574
1368666_a_at	5.937	5.75054	5.90019	6.09102
1368667_at	6.14852	6.36312	6.26888	6.7075
1368668_at	10.8747	10.8139	10.7768	10.8773
1368669_at	6.09504	6.00877	6.29027	6.4833
1368670_a_at	6.555	6.5998	6.75506	6.79491
1368671_at	7.59716	7.44438	7.93397	7.71759
1368672_at	6.81947	6.78707	6.37201	6.65203
1368673_at	5.17795	5.29734	5.6904	5.19153
1368674_at	5.65298	5.6389	5.5397	5.73995
1368675_at	7.157	6.99816	7.05217	6.52816
1368676_at	8.17172	8.1632	8.23336	7.92975
1368677_at	6.70282	6.46823	6.32923	6.06643
1368678_at	4.3344	4.2599	4.43512	4.3649
1368679_a_at	6.90158	6.92323	6.97305	7.09932
1368680_a_at	6.02959	5.94865	6.04232	6.07362
1368681_at	6.99294	7.09339	7.45579	7.33168
1368682_at	6.63457	6.79736	6.99818	6.34825
1368683_at	4.02765	3.97141	4.12017	3.92101
1368684_at	5.63616	5.56481	5.89115	5.8549
1368685_at	7.66892	7.66384	7.08589	7.02585
1368686_at	5.76257	5.42991	5.75581	5.84295
1368687_at	8.30621	8.19868	7.93352	7.89978
1368688_at	5.67261	5.56027	5.44108	5.63715
1368689_at	5.17366	5.04516	5.19683	5.30131
1368690_a_at	4.5935	4.53129	4.81965	4.85142
1368691_at	10.508	10.5778	10.7632	10.4644
1368692_a_at	9.44064	9.38033	8.54867	8.70127
1368693_at	5.46764	5.79701	5.88643	6.02904
1368694_at	5.00205	5.13905	5.13796	5.28802
1368695_at	6.88348	6.89657	6.87786	7.21885
1368696_at	5.41544	5.52549	5.71211	5.97102
1368697_at	4.55236	4.50852	4.58643	4.63606
1368698_at	4.58639	4.61712	4.73176	4.83079
1368699_at	6.27104	5.93804	5.78536	5.75421
1368700_at	8.40175	8.49333	7.79706	7.51099
1368701_at	5.97512	6.18551	6.17696	6.21867
1368702_at	9.50025	9.68461	9.49802	9.23601
1368703_at	9.0061	8.97406	9.15863	8.85297
1368704_a_at	8.67994	8.59655	8.24429	7.37897
1368705_at	5.47213	5.43205	5.36614	5.47388
1368706_at	5.47558	5.45214	5.58273	5.65307
1368707_at	5.66917	5.48632	5.41015	5.96221
1368708_a_at	5.51525	5.48019	5.65885	6.03882
1368709_at	4.05329	3.90248	4.13513	4.49068
1368710_at	8.64395	8.63919	8.55022	8.5399
1368711_at	4.99522	4.95946	5.08858	5.38075
1368712_at	9.26113	9.27584	8.96443	8.96642
1368713_at	4.84585	4.94062	5.35349	4.92923
1368714_at	3.99544	3.99533	4.08184	4.0151
1368715_s_at	4.87193	4.6825	4.68228	4.67042
1368716_at	8.25089	8.38036	7.94069	7.56451
1368717_at	6.11133	5.83519	6.01165	6.19237
1368718_at	4.59799	4.66774	4.77253	4.70948
1368719_at	5.24327	5.14174	5.18141	5.42771
1368720_at	4.32076	4.2182	4.49687	4.47386
1368721_at	6.32506	6.35705	6.4821	6.49057
1368722_at	5.11445	4.84917	5.15223	5.31751
1368723_at	5.43696	5.443	5.62501	5.89287
1368724_a_at	11.4951	11.5483	10.7653	11.1008
1368725_at	8.35022	8.56133	8.8827	8.40773
1368726_a_at	8.395	8.53205	8.25367	7.9079
1368727_at	4.26696	4.28381	4.54028	4.72432
1368728_at	5.47967	5.38146	5.69873	5.71753
1368729_a_at	5.541	5.68243	5.17956	5.28275
1368730_a_at	4.98104	4.77794	5.05778	4.9199
1368731_at	4.46006	4.41933	4.56321	4.72869
1368732_at	8.54927	8.60231	8.51521	8.11837
1368733_at	4.27472	4.08844	4.30125	4.37459
1368734_at	5.76174	5.42484	5.76346	5.72847
1368735_a_at	4.72342	4.82802	4.98307	4.82802
1368736_at	4.4436	4.30255	4.3693	4.43522
1368737_at	4.6697	4.7715	4.92514	5.01081
1368738_at	4.66288	4.54084	4.74423	4.78602
1368739_s_at	6.00027	6.09016	6.28257	6.46051
1368740_at	4.8846	4.93538	4.90307	4.99044
1368741_at	5.45757	5.31965	5.56227	5.76842
1368742_at	5.15107	5.18851	5.38003	5.63063
1368743_a_at	5.34842	5.40166	5.52283	5.83664
1368744_a_at	4.98787	5.05859	5.17125	5.01595
1368745_at	4.51198	4.41566	4.55482	4.5384
1368746_a_at	5.98669	5.85528	5.8451	6.44152
1368747_at	6.49227	6.66015	6.82829	6.35023
1368748_at	5.6125	5.71434	5.71084	5.33324
1368749_at	4.60597	4.68818	4.9432	4.9679
1368750_a_at	6.60557	6.48997	6.39169	6.50824
1368751_at	5.2759	5.15574	5.46275	5.27433
1368752_at	4.22275	4.243	4.26398	4.47917
1368753_at	6.5222	6.58451	6.39957	6.55046
1368754_at	7.50426	7.53653	7.8538	7.90029
1368755_at	6.66894	6.64455	6.8207	6.91244
1368756_at	6.08042	6.03875	6.10967	6.09461
1368757_at	4.90732	4.90136	4.93634	5.23785
1368758_a_at	5.58285	5.69237	5.73052	6.06072
1368759_at	5.19068	5.10514	5.39791	5.51126
1368760_at	5.43283	5.561	5.53614	5.7949
1368761_at	6.16449	6.12099	6.06152	6.46021
1368762_at	6.47215	6.54971	6.62527	6.79148
1368763_at	5.07948	4.99889	5.14426	5.23469
1368764_at	4.09471	4.09471	3.99268	4.10394
1368765_at	6.22378	6.24071	6.41233	6.40851
1368766_at	5.07066	5.23778	5.36615	5.66347
1368767_at	5.90336	5.85933	6.01313	6.03718
1368768_at	7.30606	7.37422	7.35107	7.46766
1368769_at	4.12892	4.10777	4.24668	4.23042
1368770_at	6.28329	6.28301	6.34693	6.06843
1368771_at	5.37034	5.22641	5.31181	5.5413
1368772_at	6.11862	6.18543	6.33943	6.49411
1368773_at	9.24966	9.31115	9.28448	8.91471
1368774_a_at	6.20257	6.16583	6.53723	6.28635
1368775_at	6.18839	6.24594	5.71599	5.81007
1368776_at	4.72462	4.90316	5.06108	4.92666
1368777_at	7.03776	6.87106	6.7454	6.75192
1368778_at	4.97859	5.07588	5.26778	5.28214
1368779_a_at	3.94112	4.03169	3.93304	4.25572
1368780_at	5.42541	5.46436	5.7486	5.84659
1368781_at	5.29593	5.11335	5.21448	5.43336
1368782_at	4.62369	4.42966	4.67696	4.83216
1368783_at	5.60952	5.45188	5.56593	5.63434
1368784_at	6.34967	6.15081	6.36765	6.68961
1368785_a_at	4.23709	4.27622	4.39258	4.37551
1368786_a_at	5.02398	5.18034	5.38548	5.1977
1368787_at	7.39624	7.34956	7.44621	7.71118
1368788_at	4.9038	5.14177	5.08918	5.36578
1368789_at	4.60489	4.69644	4.68308	5.09078
1368790_at	5.12394	4.90027	5.41402	5.57576
1368791_at	5.23433	5.17049	5.42575	5.64602
1368792_at	7.63957	7.54042	7.95195	7.8399
1368793_at	5.95779	5.76686	6.02171	6.16027
1368794_at	6.3378	6.48661	6.55198	6.68887
1368795_at	7.53711	7.48519	7.80689	8.00717
1368796_at	6.42539	6.29297	6.48082	6.7755
1368797_at	4.74393	4.61902	4.95839	5.12615
1368798_at	4.53175	4.6074	4.50422	4.6287
1368799_at	9.98243	10.0642	10.1583	9.93351
1368800_at	5.42582	5.3133	5.46089	5.37428
1368801_at	6.41062	6.39309	6.37842	6.17933
1368802_at	5.82503	5.77619	5.912	6.15353
1368803_at	5.34606	5.22672	5.33079	5.4389
1368804_at	4.59594	4.56021	4.85378	4.87695
1368805_at	5.94359	6.05385	6.14845	6.41507
1368806_at	10.8583	10.9095	10.3132	10.5682
1368807_at	6.09608	6.18998	6.28288	6.35917
1368808_at	9.23414	9.14701	9.23482	9.28255
1368809_at	10.7896	10.7914	10.8898	10.842
1368810_a_at	10.765	10.593	7.47995	9.00361
1368811_at	8.78711	8.78354	8.50617	8.44892
1368812_at	5.40408	5.61119	5.52144	5.88035
1368813_at	6.78131	6.54464	6.08806	6.22242
1368814_at	6.64597	6.58348	6.49378	6.36026
1368815_at	4.42039	4.57798	4.55593	4.87348
1368816_at	5.12333	4.87656	5.08902	5.08765
1368817_at	10.2619	10.2314	10.3562	10.1264
1368818_at	8.4802	8.48317	8.43393	8.18051
1368819_at	12.6524	12.6995	12.6771	12.7325
1368820_at	7.52784	7.53819	7.46314	7.14454
1368821_at	9.55001	9.52009	9.89993	9.2857
1368822_at	11.9897	11.9809	12.3586	11.8317
1368823_at	4.66801	4.67944	5.01687	5.08715
1368824_at	10.6408	10.5044	10.7449	10.8732
1368825_at	3.95389	3.91736	4.06663	4.03887
1368826_at	7.46431	7.36771	6.94869	7.03933
1368827_at	4.94422	5.02799	5.17682	5.29715
1368828_at	6.24346	6.36616	6.51891	6.56421
1368829_at	9.11765	9.2646	9.7038	9.01511
1368830_at	5.94474	5.83375	5.93254	6.27611
1368831_at	10.9944	11.0072	10.8123	10.6806
1368832_at	6.58735	6.76456	6.67762	6.76346
1368833_at	6.67805	6.42328	6.75584	6.62463
1368834_at	10.2299	10.2449	10.3414	9.98609
1368835_at	8.07125	8.11941	7.74218	7.54174
1368836_a_at	5.92089	5.82266	6.02305	6.37497
1368837_at	8.50985	8.48499	8.51193	8.41078
1368838_at	10.2944	10.2369	10.1128	10.223
1368839_at	7.87379	7.90831	7.91711	7.67119
1368840_at	7.85605	8.02978	8.19524	8.2376
1368841_at	10.7527	10.7201	10.7607	10.5354
1368842_at	11.8454	11.8749	11.8196	11.5168
1368843_at	11.1258	11.1081	11.2487	11.0372
1368844_at	10.1504	10.1394	10.1295	10.1185
1368845_at	5.98509	6.0057	6.36943	6.45019
1368846_at	6.70056	6.74442	6.92482	6.55142
1368847_at	9.36995	9.29593	9.21563	9.22303
1368848_at	7.32049	7.37427	7.50619	7.47484
1368849_at	7.83076	7.55847	7.67776	7.72854
1368850_at	5.1397	4.92909	5.19678	5.335
1368851_at	8.4989	8.69202	8.26369	8.31509
1368852_at	11.3711	11.3073	11.361	11.2664
1368853_at	4.34905	4.33225	4.3089	4.55615
1368854_at	4.5864	4.58878	4.77774	4.82802
1368855_at	7.6089	7.66075	7.62575	7.66872
1368856_at	7.91741	7.73544	7.56686	7.45011
1368857_at	3.6036	3.65709	3.52197	3.59267
1368858_at	6.23297	6.04847	5.52113	5.84139
1368859_at	8.43727	8.35587	8.40817	8.22287
1368860_at	7.46913	7.36591	7.71704	7.68039
1368861_a_at	5.91532	6.27059	5.91259	6.05326
1368862_at	7.95433	7.92127	7.98572	7.86447
1368863_at	9.34367	9.27291	8.96752	8.60828
1368864_at	4.64721	4.60103	4.77014	4.63853
1368865_at	4.80453	5.07087	5.03596	4.83456
1368866_at	7.003	6.88651	7.44089	7.33886
1368867_at	8.73937	8.73316	9.01957	8.95171
1368868_at	6.92318	6.78577	7.18704	6.58221
1368869_at	9.53967	9.54867	10.0113	8.58527
1368870_at	9.63006	9.61547	9.71688	9.83289
1368871_at	8.54541	8.38121	8.60645	8.44382
1368872_a_at	8.20525	8.14869	8.06156	7.92574
1368873_at	4.03427	4.10412	4.06875	4.08985
1368874_a_at	7.65895	7.69805	7.57874	7.5133
1368875_a_at	9.06329	8.96484	9.06492	9.08752
1368876_a_at	4.9942	5.01388	4.98857	5.07953
1368877_at	8.45918	8.4117	8.31033	8.14724
1368878_at	12.4152	12.472	12.56	12.5113
1368879_a_at	7.0604	7.31652	7.13942	7.07861
1368880_at	4.75787	4.69138	4.82967	4.81275
1368881_at	9.51221	9.49837	9.41883	9.33422
1368882_at	6.02975	5.85921	5.80846	5.86873
1368883_at	6.32876	6.2981	6.48335	6.97779
1368884_at	5.34053	5.4387	5.44271	5.55362
1368885_at	5.90795	5.82832	5.79942	5.87165
1368886_at	9.25785	9.21883	9.20886	9.3592
1368887_at	5.07761	5.41689	5.25107	5.37258
1368888_a_at	12.9784	13.0409	13.089	12.9418
1368889_at	6.43516	6.49695	6.30588	6.39783
1368890_at	9.91869	9.80575	9.59042	9.7185
1368891_at	8.30037	8.45364	8.13507	8.20394
1368892_at	4.55919	4.4988	4.63328	4.77324
1368893_at	9.05527	9.01657	8.53108	8.68791
1368894_at	9.37022	9.34174	8.80471	8.84446
1368895_at	5.9654	6.00242	6.18061	6.22868
1368896_at	5.98684	6.01096	5.88139	6.10922
1368897_at	5.01123	4.80919	4.94538	4.96425
1368898_at	5.6921	5.73759	5.71797	5.93755
1368899_at	9.32473	9.15757	9.24854	9.2346
1368900_at	5.02069	5.25041	5.29885	5.3914
1368901_at	4.22814	4.36541	4.4784	4.48811
1368902_at	8.01049	8.0016	8.18928	8.05324
1368903_at	9.10406	9.06575	9.12469	8.7764
1368904_at	8.36594	8.32139	8.394	8.34133
1368905_at	5.60388	5.59705	5.61224	5.843
1368906_at	3.91375	4.03945	3.91537	4.01271
1368907_at	7.00018	7.05191	7.11298	7.03828
1368908_at	5.15604	5.11337	5.39609	5.19245
1368909_a_at	8.89288	8.90121	8.84666	8.73098
1368910_at	8.71405	8.74389	8.7492	8.92409
1368911_at	6.0177	5.99762	6.12755	5.77726
1368912_at	5.19234	4.99311	5.32492	5.39018
1368913_at	4.84937	4.77984	5.04742	5.04805
1368914_at	10.3331	10.4605	10.2306	9.86099
1368915_at	4.72438	4.75068	4.91339	5.09542
1368916_at	7.23394	7.22005	7.1486	7.14417
1368917_at	8.08202	7.92148	8.1392	7.86211
1368918_at	5.71199	5.67139	5.9347	6.01499
1368919_at	6.20767	6.11316	6.34843	6.51736
1368920_at	4.90263	4.9789	5.155	5.2935
1368921_a_at	10.2012	10.1113	10.2171	10.7928
1368922_at	4.53467	4.63048	4.82656	4.87373
1368923_at	4.62534	4.54635	4.5052	4.65247
1368924_at	3.85715	3.77796	3.85918	3.64537
1368925_a_at	5.91878	5.70502	5.8878	5.75544
1368926_at	5.40881	5.39515	5.46887	5.82352
1368927_at	7.27595	7.34284	7.5438	7.77189
1368928_at	6.5635	6.61172	6.52965	6.40111
1368929_at	6.63768	6.60644	6.66468	6.75645
1368930_at	4.51376	4.37394	4.25703	4.26121
1368931_at	7.38432	7.43087	7.27011	7.47038
1368932_at	6.42608	6.39331	6.42834	6.45048
1368933_at	7.66127	7.76756	7.94378	7.84236
1368934_at	5.4255	5.33569	5.38998	5.82668
1368935_at	5.30997	5.50381	5.52778	5.52893
1368936_at	11.5584	11.5012	11.5181	11.5797
1368937_at	6.39146	6.41876	6.55351	6.68388
1368938_at	7.09974	7.18441	7.30263	7.23593
1368939_a_at	6.14958	5.9461	5.68786	5.8501
1368940_at	5.13926	4.95252	5.14644	5.19982
1368941_at	4.81633	4.74617	4.90071	5.12105
1368942_at	6.3266	6.20896	6.16414	6.34474
1368943_at	6.88908	6.82865	6.59698	6.6285
1368944_at	6.42408	6.0731	6.26354	6.07906
1368945_at	8.11768	8.10439	9.39951	9.36966
1368946_at	8.02628	7.87348	7.53155	7.32948
1368947_at	11.9817	11.8811	11.7757	11.6693
1368948_at	7.10235	7.16753	7.30057	7.33868
1368949_at	4.95715	4.8563	4.97069	5.01613
1368950_a_at	7.08301	6.98382	6.93249	7.15249
1368951_at	4.51348	4.62758	4.65489	4.68085
1368952_at	5.26231	5.44024	5.37982	5.70607
1368953_at	6.3072	6.3223	6.60331	6.36905
1368954_at	6.29389	6.31031	6.42312	6.47881
1368955_at	11.2513	11.2857	11.2266	11.1593
1368956_at	5.49579	5.41192	5.7218	5.828
1368957_at	6.2217	6.08057	6.27527	6.80537
1368958_at	4.4926	4.36878	4.56302	4.53782
1368959_at	5.46401	5.6824	5.85724	5.89511
1368960_at	7.74366	7.82167	7.60913	7.38335
1368961_at	7.17289	7.14475	7.22176	7.54373
1368962_at	5.10307	4.9945	5.35378	5.13711
1368963_at	7.50122	7.22558	7.37032	7.33917
1368964_at	7.165	7.33319	7.81886	6.58004
1368965_at	6.29115	6.42444	6.76915	6.73448
1368966_at	5.51923	5.50018	5.61071	5.7099
1368967_at	9.84448	9.78127	9.5848	9.85282
1368968_at	5.42039	5.44963	5.48844	5.73664
1368969_at	4.77181	4.79294	4.97264	4.9789
1368970_at	5.72661	5.69875	5.60443	5.6471
1368971_a_at	6.58417	6.46977	6.69548	6.35155
1368972_at	4.96964	5.03465	5.10764	5.10289
1368973_at	6.25288	6.25454	6.43635	6.45532
1368974_at	5.67626	5.76044	6.02482	6.1522
1368975_at	4.67081	4.43705	4.83183	4.59738
1368976_at	4.42479	4.42991	4.63451	4.52761
1368977_a_at	9.91578	9.99034	9.71225	9.76118
1368978_at	7.53365	7.37069	6.77881	6.91852
1368979_at	5.9209	5.93842	6.15743	6.34223
1368980_at	5.59473	5.50908	5.94678	5.52789
1368981_at	4.43442	4.41633	4.31947	4.43401
1368982_at	6.51846	6.58888	6.73262	6.78738
1368983_at	7.91263	7.93515	9.26231	9.32673
1368984_at	7.79608	7.66621	7.64255	7.51375
1368985_at	4.98031	4.9273	4.75714	5.13396
1368986_at	5.34435	5.38235	5.47047	5.78425
1368987_at	6.24698	6.17347	6.39241	6.72031
1368988_at	5.93325	5.88895	6.17729	6.4026
1368989_at	5.76174	5.74428	5.80333	5.78986
1368990_at	5.98855	5.96667	6.15988	6.28238
1368991_at	9.32476	9.50861	9.54131	8.90315
1368992_a_at	11.1513	11.2113	11.3822	11.1074
1368993_at	4.82845	4.97274	4.78233	4.90565
1368994_a_at	6.88603	6.83898	6.98653	7.08447
1368995_at	4.20396	4.03289	4.14115	4.38502
1368996_at	4.90789	4.80415	5.01084	4.99973
1368997_at	4.67813	4.48119	4.51851	4.41651
1368998_at	4.119	3.84843	4.03329	4.28782
1368999_a_at	4.87431	4.83401	5.17909	5.14873
1369000_at	5.72101	5.8798	5.68247	5.89822
1369001_at	4.77564	4.87069	5.01844	5.32021
1369002_at	6.38817	6.48133	6.73421	6.2747
1369003_at	7.16169	7.13374	7.15972	6.78106
1369004_at	6.47197	6.61799	6.82832	6.46151
1369005_at	6.67058	6.68429	6.89234	6.89514
1369006_at	5.43802	5.50467	5.56864	5.98103
1369007_at	7.15743	7.14166	7.15886	6.97939
1369008_a_at	9.34494	9.34332	8.41718	8.80729
1369009_at	4.58075	4.74283	4.69194	4.54765
1369010_at	7.31817	7.29862	7.26044	6.99394
1369011_at	5.72575	5.68039	5.93434	6.09586
1369012_at	7.7701	7.65826	7.86718	7.87935
1369013_a_at	12.4547	12.4884	12.3921	12.4824
1369014_at	6.55444	6.29706	6.63707	6.759
1369015_at	5.10233	5.32712	5.40047	5.41959
1369016_at	5.97431	6.11296	6.21693	6.32985
1369017_at	5.90112	5.97943	6.16411	6.2986
1369018_at	8.43593	8.57004	8.33478	8.34783
1369019_at	4.02206	4.08275	4.08698	4.41843
1369020_at	4.72684	4.58796	4.59887	5.05669
1369021_at	7.0058	7.12361	7.29315	7.40441
1369022_at	6.83334	6.878	6.89744	6.86987
1369023_at	9.99465	10.1239	9.85758	9.78948
1369024_at	6.71297	6.74746	6.89056	6.42834
1369025_at	5.30677	5.12062	5.2768	5.26036
1369026_at	7.90727	7.69893	7.66919	7.46664
1369027_at	5.82431	5.81935	5.89904	6.23035
1369028_at	5.00257	4.99206	5.07893	5.27081
1369029_at	4.36617	4.48656	4.58285	4.62613
1369030_at	5.57967	5.66117	5.76678	5.70638
1369031_at	6.67458	6.58368	6.64987	6.72592
1369032_at	7.53893	7.37589	7.45787	7.63868
1369033_at	4.06392	3.98511	4.09433	4.1704
1369034_at	5.59342	5.90321	6.06174	6.29652
1369035_a_at	4.55469	4.5018	4.59014	4.58931
1369036_at	5.69222	5.71579	5.51605	5.3568
1369037_at	5.07949	4.81273	5.06946	4.85648
1369038_at	6.49058	6.54743	6.45034	6.56667
1369039_at	7.65649	7.59748	7.57804	7.29593
1369040_at	6.79353	6.75241	6.57799	6.59458
1369041_at	6.57101	6.60635	6.20775	5.63687
1369042_at	7.97646	7.96053	7.84725	8.02818
1369043_at	3.91054	4.13835	4.14157	4.15228
1369044_a_at	8.05932	8.05688	7.89897	7.92485
1369045_at	7.12224	7.06846	7.458	7.65828
1369046_at	4.59497	4.62009	4.91571	4.86102
1369047_at	3.68068	3.57283	3.49941	3.48588
1369048_at	5.30463	5.20939	5.25928	5.34719
1369049_at	6.30901	6.17947	6.17601	5.96096
1369050_at	4.58079	4.46943	4.70364	4.78968
1369051_at	6.34196	6.26403	6.45805	6.5098
1369052_at	8.08926	8.11265	7.5185	7.56895
1369053_at	4.80668	4.74158	5.01142	4.9789
1369054_at	4.7377	4.78593	4.82209	5.104
1369055_at	4.88379	4.75304	4.80063	4.89341
1369056_at	3.92597	3.96117	4.01547	3.97377
1369057_at	7.43141	7.56434	7.66176	7.93921
1369058_at	5.94049	6.09203	6.04622	6.19218
1369059_at	7.76745	7.71167	7.65761	7.51443
1369060_a_at	10.2931	10.3266	10.2949	10.0438
1369061_at	7.82709	7.8	7.56483	7.57117
1369062_at	5.76974	5.77999	6.12415	6.34499
1369063_at	11.7087	11.6948	11.4862	11.3876
1369064_a_at	5.04189	5.36217	5.36053	5.40629
1369065_a_at	10.1377	10.0623	9.93062	9.98948
1369066_at	6.03216	6.13528	6.33175	6.50246
1369067_at	6.0971	6.0703	6.28503	6.06349
1369068_at	6.92063	6.96096	7.00725	6.81628
1369069_at	6.03125	5.92998	6.1618	6.28547
1369070_at	8.13246	8.19959	7.7733	7.72112
1369071_at	4.0057	4.06382	4.21424	4.17058
1369072_at	3.81363	3.73045	3.89092	3.82188
1369073_at	5.37864	5.52505	5.62377	5.59915
1369074_at	3.79021	3.83595	3.98719	3.91683
1369075_a_at	4.63234	4.63885	4.61001	4.71316
1369076_at	9.28619	9.38457	9.23748	9.13132
1369077_at	9.17148	9.03741	9.00093	8.94128
1369078_at	9.71333	9.62167	9.48381	9.70694
1369079_at	9.08174	9.07434	8.50353	8.69963
1369080_at	5.09118	5.24153	5.13315	5.64667
1369081_at	6.38387	6.33096	6.47731	6.3181
1369082_at	6.39455	6.35775	6.40236	6.33089
1369083_at	9.15766	9.04287	8.80603	8.85679
1369084_a_at	9.0914	9.07599	8.90979	9.1588
1369085_s_at	8.65197	8.5869	8.51443	8.20431
1369086_a_at	5.04111	4.95564	5.01838	5.05101
1369087_at	5.34585	5.52037	5.56959	5.61352
1369088_at	5.86986	5.83986	6.03061	6.31403
1369089_at	5.18402	5.46277	5.18771	5.5675
1369090_at	5.69777	5.84181	5.66855	5.33119
1369091_at	6.06435	6.09311	6.06124	5.99677
1369092_at	7.83273	7.7097	7.49924	7.37264
1369093_at	5.8386	5.76461	6.71233	6.87649
1369094_a_at	6.06715	6.39862	6.29765	6.25977
1369095_at	6.96681	7.22116	7.39782	6.96157
1369096_at	6.20926	5.94368	5.99672	5.78316
1369097_s_at	7.58426	7.66786	7.32788	6.73838
1369098_at	7.29415	7.31019	7.72609	6.78675
1369099_at	5.13046	5.01934	4.95009	5.10517
1369100_at	4.1269	4.28515	4.26398	4.26963
1369101_at	6.793	6.87587	7.09375	7.22397
1369102_at	6.22454	6.26823	6.33242	6.08167
1369103_at	9.54085	9.55508	9.40658	9.20832
1369104_at	5.10223	5.0413	5.25023	5.02094
1369105_a_at	4.16613	4.14629	4.09794	4.15462
1369106_at	8.84088	8.77593	8.13473	8.45863
1369107_at	4.41517	4.40965	4.43115	4.34122
1369108_at	5.82813	5.92541	5.93361	6.06311
1369109_at	4.6104	4.51406	4.65437	4.7235
1369110_x_at	5.27936	5.32712	5.56465	5.51365
1369111_at	4.47703	4.4144	4.49152	4.82272
1369112_at	6.80404	6.79017	6.93353	6.8219
1369113_at	4.15096	4.27653	4.25412	4.27946
1369114_at	3.81475	3.97601	3.87672	3.79338
1369115_at	5.16912	5.06673	4.97794	4.93562
1369116_a_at	6.99764	7.16261	7.60916	7.31613
1369117_at	6.20921	6.35157	7.67649	6.64675
1369118_a_at	6.01654	6.1808	6.41063	6.34535
1369119_a_at	5.72905	5.57969	5.80008	6.29191
1369120_a_at	7.21133	7.29006	7.44298	7.72966
1369121_at	5.39973	5.41932	5.60784	5.84789
1369122_at	11.5127	11.5173	11.7463	11.4213
1369123_a_at	6.5281	6.38896	6.68912	6.79202
1369124_at	5.65005	5.65287	5.917	6.16076
1369125_at	3.9263	3.92979	4.25391	3.94205
1369126_at	3.62392	3.77165	3.73492	3.75751
1369127_a_at	5.64789	5.82869	5.90745	6.04828
1369128_at	7.75799	7.54996	7.3655	7.0459
1369129_at	4.81574	4.85037	4.81036	4.90696
1369130_at	4.07846	4.10777	4.09655	4.02125
1369131_at	5.28772	5.49759	5.52899	5.54038
1369132_at	4.93105	5.14375	5.45069	5.59841
1369133_a_at	3.76789	3.85378	3.97485	3.98091
1369134_x_at	4.39903	4.39983	4.29633	4.39598
1369135_at	6.7229	6.70414	6.82543	7.15796
1369136_at	5.29346	5.36762	5.50881	5.55699
1369137_at	5.57356	5.66502	5.65366	5.78225
1369138_a_at	4.51101	4.54524	4.57405	4.80726
1369139_at	4.33239	4.23728	4.25305	4.42082
1369140_at	4.23589	4.28209	4.54895	4.42498
1369141_at	4.1926	4.33029	4.42871	4.37186
1369142_at	4.54958	4.55074	4.62128	4.52707
1369143_at	4.47568	4.55181	4.66841	4.5727
1369144_a_at	7.27624	7.32156	7.169	7.23543
1369145_a_at	4.88957	4.90918	5.23446	5.01481
1369146_a_at	5.0508	5.07411	5.27757	5.21
1369147_at	6.51499	6.37484	6.26419	7.12766
1369148_at	6.25939	6.34821	6.54583	6.55175
1369149_at	7.11137	7.12197	7.08221	7.03666
1369150_at	5.45165	5.47608	5.74173	5.71989
1369151_at	7.32954	7.27002	7.75733	8.26715
1369152_at	6.78362	6.69744	6.59304	6.57381
1369153_at	4.35277	4.52062	4.43726	4.36949
1369154_at	5.0382	4.90145	5.31455	5.14899
1369155_at	5.56785	5.39672	5.55181	5.85406
1369156_at	4.37959	4.22725	4.32993	4.25989
1369157_at	8.00051	8.03722	8.02126	7.59317
1369158_at	5.85267	5.92028	5.92028	6.11554
1369159_at	6.37576	6.51694	6.65398	6.79166
1369160_a_at	8.99434	8.95672	9.67667	9.28169
1369161_at	6.08587	6.13912	6.27977	6.35382
1369162_at	5.00379	5.08863	5.08616	5.42702
1369163_at	6.95507	6.65486	6.64049	6.71726
1369164_a_at	4.45541	4.54753	4.6552	4.69179
1369165_at	5.17834	5.4886	5.5207	5.5787
1369166_at	4.95771	5.13895	5.22384	5.1876
1369167_at	7.95569	7.96698	8.1576	8.69786
1369168_a_at	5.69991	5.83421	5.81676	5.71397
1369169_at	4.50672	4.6517	4.72992	4.96652
1369170_at	4.68794	4.89611	4.76496	4.78215
1369171_at	5.51844	5.76201	5.84809	6.02697
1369172_at	4.50174	4.64538	4.58048	4.59935
1369173_at	5.51745	5.42261	5.34396	5.32931
1369174_at	8.73309	8.78692	8.83351	8.47472
1369175_a_at	4.47334	4.40058	4.48463	4.73873
1369176_at	7.41619	7.46362	7.6707	7.75674
1369177_at	7.51915	7.52872	7.6116	7.56491
1369178_a_at	5.18446	5.29058	5.44293	5.66781
1369179_a_at	5.26077	5.14694	5.33442	5.17355
1369180_at	6.01475	5.90081	6.18041	6.38115
1369181_at	5.74821	5.71649	5.76151	6.15505
1369182_at	10.0991	9.9858	10.2376	10.3516
1369183_at	5.95905	5.75974	6.0818	6.05733
1369184_at	4.95823	4.89044	5.07087	5.27673
1369185_a_at	5.31419	5.22206	5.52583	5.82383
1369186_at	5.32297	5.32363	5.45946	5.69363
1369187_a_at	6.95794	7.03667	7.19226	7.11319
1369188_at	5.06963	4.96984	5.23032	5.261
1369189_at	6.77387	6.56655	6.92214	7.01799
1369190_at	6.26449	6.24594	6.36607	6.79136
1369191_at	4.16245	4.06334	4.20558	4.11043
1369192_at	7.21921	7.13392	7.30575	6.93287
1369193_at	8.91578	8.76929	9.22756	9.06794
1369194_a_at	10.4829	10.5157	11.1686	10.152
1369195_at	4.8713	4.788	4.86881	4.96441
1369196_at	5.79633	5.99145	6.07779	6.33418
1369197_at	9.17676	9.26609	9.57889	9.18091
1369198_at	6.69051	6.65463	7.04244	7.0384
1369199_at	5.18621	5.28985	5.59931	5.59236
1369200_at	5.29378	5.34777	5.62714	5.20438
1369201_at	5.47914	5.29407	5.64442	5.59812
1369202_at	4.59811	4.35512	4.45632	4.58807
1369203_at	5.06762	4.83871	4.83124	4.88744
1369204_at	5.40646	5.39966	5.48916	5.73976
1369205_at	6.11426	6.20718	6.24997	6.21368
1369206_at	5.36869	5.40207	5.71996	5.65915
1369207_at	4.50543	4.57005	4.22641	4.62986
1369208_at	6.31466	6.33956	6.50768	6.66415
1369209_at	8.83547	8.74966	8.69579	8.7783
1369210_at	4.38676	4.39446	4.44455	4.40291
1369211_at	7.30916	7.4744	7.47356	7.61694
1369212_s_at	7.90213	7.99935	8.09506	8.07327
1369213_at	6.47857	6.72397	6.88889	7.20636
1369214_a_at	6.65444	6.49425	6.77438	6.76545
1369215_a_at	10.7007	10.7002	10.811	10.6969
1369216_a_at	5.30701	5.36322	5.34075	5.43028
1369217_at	4.97098	4.88616	5.24017	5.43567
1369218_at	5.12114	5.31786	5.31156	5.58626
1369219_at	6.44289	6.32885	6.19211	6.47164
1369220_at	8.84044	8.71786	8.6067	8.73633
1369221_at	5.22659	5.25775	5.1417	5.62044
1369222_at	6.72515	6.82272	6.60211	6.50134
1369223_at	6.11143	6.21873	6.49403	6.52237
1369224_at	5.43695	5.40517	5.65791	5.92051
1369225_at	4.37453	4.3738	4.54577	4.65099
1369226_at	4.7574	4.82847	4.48323	4.96559
1369227_at	6.37288	6.22571	6.41004	6.2147
1369228_at	6.56537	6.73638	6.92833	6.87215
1369229_at	4.72954	4.89885	5.17565	5.35398
1369230_at	5.09428	5.13854	5.34269	5.2701
1369231_at	6.34825	6.23986	6.4104	7.06736
1369232_at	7.3729	7.21414	7.20719	7.30789
1369233_at	6.10989	5.99553	5.91036	5.39858
1369234_at	6.64033	6.7119	6.8042	6.95328
1369235_at	6.56505	6.58167	6.91285	6.95597
1369236_at	5.15136	5.25522	5.29095	5.23222
1369237_at	6.01086	5.96876	6.25178	6.37492
1369238_at	5.83128	6.01762	6.05277	6.32498
1369239_at	4.52357	4.48465	4.44936	4.71832
1369240_a_at	5.41632	5.53733	5.84671	5.86505
1369241_at	6.34223	5.94515	6.19186	6.32772
1369242_at	9.15039	9.19037	8.73634	8.65216
1369243_at	4.54483	4.42897	4.42176	4.63367
1369244_at	5.22332	5.28603	5.47468	5.52475
1369245_at	5.19824	5.16011	5.14313	5.4073
1369246_a_at	4.24242	4.28082	4.57784	4.8628
1369247_at	5.10289	5.04196	5.12404	5.15371
1369248_a_at	4.58075	4.48354	4.73451	4.66328
1369249_at	7.15642	7.23594	7.53599	7.35688
1369250_at	5.6667	5.91588	5.71982	5.96969
1369251_a_at	5.64049	5.76411	6.11654	5.89822
1369252_a_at	5.12798	5.20084	5.2825	5.36663
1369253_at	5.14987	5.07129	5.33595	5.5151
1369254_a_at	4.29502	4.26628	4.30117	4.38012
1369255_at	4.95076	5.00454	5.06101	5.44661
1369256_at	5.96255	5.89823	6.08362	6.28039
1369257_at	6.01121	5.83806	6.14224	6.33526
1369258_at	4.91284	4.86579	4.97535	4.68452
1369259_at	4.7119	4.79408	4.78262	5.12683
1369260_a_at	5.18069	5.04677	5.27918	5.14696
1369261_at	6.40231	6.43463	6.39062	6.21059
1369262_at	6.51671	6.4552	6.87148	7.03734
1369263_at	5.55821	5.57661	5.59459	5.51157
1369264_at	5.77386	5.87693	5.94259	6.17817
1369265_at	6.69608	6.53939	6.44819	6.37504
1369266_at	6.26301	6.47087	6.56243	6.51134
1369267_at	4.71544	4.70336	4.7541	4.99198
1369268_at	5.68571	5.46811	5.33619	5.53631
1369269_at	8.54898	8.47556	8.39626	8.36099
1369270_at	6.15823	6.28828	6.42488	6.31925
1369271_at	5.98062	5.88431	5.91286	6.0635
1369272_at	4.66559	4.59031	4.59871	4.73765
1369273_a_at	5.3791	5.39457	5.63847	5.59365
1369274_a_at	5.61222	5.33037	5.48399	5.50456
1369275_s_at	6.47781	6.42948	6.70675	7.07016
1369276_at	7.417	7.38733	7.43128	7.14826
1369277_at	5.89212	6.0729	6.09373	6.32766
1369278_at	7.206	7.11143	7.3197	7.47412
1369279_at	6.14196	6.30878	6.35144	6.72237
1369280_at	5.89593	5.9681	6.00644	6.41587
1369281_at	4.35513	4.25212	4.34418	4.5096
1369282_at	3.9134	3.80439	3.82148	4.04566
1369283_at	4.06961	4.46354	4.51004	4.36694
1369284_at	5.32349	5.55603	5.68112	5.80706
1369285_at	8.76764	8.6728	8.44664	8.34877
1369286_at	4.50109	4.69927	4.60493	4.78217
1369287_at	6.24714	6.5581	6.54248	6.67422
1369288_at	6.17617	6.21647	6.37338	6.42207
1369289_at	5.83552	5.75909	6.12504	6.33021
1369290_at	4.10844	4.10052	3.97951	4.29975
1369291_at	5.14311	5.08981	5.20768	5.40612
1369292_at	4.51682	4.71351	4.86219	4.84608
1369293_at	6.90358	7.00894	6.9565	7.38536
1369294_at	6.7132	6.63579	6.91794	6.89137
1369295_at	5.94055	6.2432	6.11278	6.46201
1369296_at	4.24385	4.24668	4.31723	4.39107
1369297_at	4.47726	4.38379	4.48385	4.30582
1369298_at	4.70089	4.52655	4.61474	5.02412
1369299_at	4.7502	4.78519	4.76829	5.01143
1369300_at	4.71709	4.6517	4.65496	4.81429
1369301_at	5.27181	5.3488	5.63142	5.82169
1369302_at	4.61437	4.65368	4.74442	5.06337
1369303_at	4.52456	4.50944	4.42028	4.47751
1369304_at	8.09393	8.03023	7.64951	7.49147
1369305_at	4.89	4.92945	5.12314	5.10771
1369306_at	4.07177	4.01297	4.14855	4.12546
1369307_at	5.14634	4.9789	5.27988	5.50303
1369308_at	5.44171	5.07573	5.23814	5.72928
1369309_a_at	5.5146	5.42426	5.69949	5.56235
1369310_at	11.4122	11.4082	11.6853	11.5398
1369311_at	5.03548	5.00881	5.12838	5.13423
1369312_a_at	10.8582	10.6969	10.6505	10.877
1369313_at	6.6539	6.72725	7.08485	6.97965
1369314_at	4.81042	4.85168	5.02286	5.08472
1369315_at	4.97162	4.81045	5.11054	5.18357
1369316_s_at	5.09653	5.05076	5.22269	4.93042
1369317_at	4.25781	4.4059	4.44936	4.66447
1369318_at	6.71461	6.62508	6.40108	6.35662
1369319_at	9.97623	9.91382	9.82997	9.78624
1369320_at	6.13913	6.03539	6.15819	6.07932
1369321_s_at	3.75609	3.77985	3.73535	3.70092
1369322_at	6.2823	6.33984	6.6102	6.72212
1369323_at	9.22236	9.1126	9.21084	9.02364
1369324_at	4.01142	4.04746	3.8208	4.00096
1369325_at	4.95517	4.95072	5.01949	5.19419
1369326_at	4.63988	4.76734	4.64479	4.65084
1369327_at	5.74946	5.59365	5.86385	5.77584
1369328_at	5.30709	5.3971	5.52573	5.56933
1369329_at	5.84673	5.98204	6.03616	6.42271
1369330_at	5.71642	5.63548	5.89008	5.83662
1369331_a_at	5.85887	5.70747	5.91198	5.97905
1369332_a_at	4.99351	4.74277	5.05923	5.18681
1369333_a_at	5.84593	6.06711	5.85769	5.58981
1369334_at	4.86149	4.95885	5.03186	5.56867
1369335_at	3.86961	3.93227	3.90914	4.12467
1369336_at	6.83761	6.7683	6.82942	7.00458
1369337_at	5.14197	5.15463	5.07133	5.3023
1369338_at	5.97944	5.83908	6.07275	6.03075
1369339_at	4.98926	4.91464	5.21529	5.19405
1369340_at	5.46569	5.28507	5.74179	5.77395
1369341_a_at	7.34966	7.43022	7.28345	6.86937
1369342_at	6.93056	6.88912	7.07337	7.45969
1369343_at	6.83429	6.84454	6.81468	6.44334
1369344_at	5.27555	5.22643	5.33982	5.64809
1369345_at	4.19811	4.3269	4.33545	4.49964
1369346_at	4.94601	4.6705	4.74514	4.69258
1369347_s_at	5.78859	5.78435	6.17905	6.14367
1369348_at	5.16203	5.06614	5.14598	5.33431
1369349_a_at	3.90855	4.05938	4.17127	4.07081
1369350_at	6.14092	6.35856	6.58221	6.76346
1369351_at	4.96208	5.05772	5.22253	5.47721
1369352_at	6.17103	6.16694	6.22821	6.14755
1369353_at	4.39808	4.40616	4.48227	4.77277
1369354_at	6.86253	6.78016	6.99153	7.2192
1369355_at	6.33214	6.16531	6.13552	6.12369
1369356_at	4.54244	4.61778	4.71701	4.87148
1369357_at	7.19048	7.08162	7.42655	7.31733
1369358_a_at	7.76003	7.65598	7.9402	7.99286
1369359_at	5.70483	5.41463	5.68061	5.96592
1369360_at	6.16123	6.15806	6.3368	6.52613
1369361_at	4.79713	4.62548	4.79689	5.17705
1369362_at	5.29754	5.30988	5.45117	5.68813
1369363_at	4.48028	4.73183	4.41774	4.58764
1369364_at	4.06907	4.13585	4.13015	3.95489
1369365_at	5.07742	5.10571	5.10571	5.4786
1369366_at	5.47583	5.47428	5.64492	5.66303
1369367_at	5.73842	5.77742	5.94776	6.39537
1369368_at	4.97588	4.88616	5.02869	5.2275
1369369_at	5.77672	5.90794	5.91671	5.75506
1369370_s_at	5.38439	5.37843	5.62594	5.55932
1369371_a_at	6.04821	6.00954	5.97634	6.07128
1369372_at	6.63045	6.72212	6.97374	7.14735
1369373_at	5.1094	4.81954	5.04822	5.03835
1369374_at	4.03232	3.95279	4.03556	4.21024
1369375_a_at	4.70476	4.8403	4.8256	4.80062
1369376_a_at	5.29003	5.24068	5.37922	5.57745
1369377_at	4.32281	4.18685	4.4499	4.39034
1369378_at	6.91421	6.79075	6.86181	7.19073
1369379_at	5.85228	5.84891	5.73979	6.12394
1369380_at	7.68738	7.69509	7.57874	7.22852
1369381_a_at	4.4187	4.21264	4.36126	4.41646
1369382_at	5.06926	5.14186	5.25322	5.37863
1369383_a_at	6.36189	6.56761	6.53731	6.74832
1369384_at	5.76174	5.43153	5.47481	5.42978
1369385_at	5.38051	5.45658	5.56854	5.69053
1369386_at	4.74419	5.02527	4.97943	5.10712
1369387_at	5.76126	5.66343	5.72045	5.71444
1369388_at	4.7284	4.63497	4.70709	4.90031
1369389_at	4.6386	4.48717	4.8846	4.95612
1369390_a_at	5.42676	5.48872	5.31829	5.4869
1369391_at	4.96107	4.78119	4.95501	5.23671
1369392_at	6.33947	6.23407	6.28296	6.34345
1369393_at	4.10278	4.27289	3.99528	4.01558
1369394_at	4.53204	4.42812	4.69769	4.84336
1369395_at	4.43216	4.51036	4.39391	4.46826
1369396_at	7.38504	7.49095	7.61843	7.52498
1369397_at	5.59343	5.51488	5.78698	5.87486
1369398_at	5.98673	6.09684	6.41053	6.45483
1369399_at	4.09486	4.27246	4.23456	4.43956
1369400_a_at	6.38204	6.56666	6.64743	6.62274
1369401_at	3.95943	3.8841	4.02936	4.03492
1369402_at	7.54566	7.32468	7.34322	7.23279
1369403_at	5.43494	5.4277	5.40299	5.70638
1369404_a_at	7.18749	7.16347	6.76582	6.80731
1369405_a_at	5.00736	4.98982	5.20277	5.36509
1369406_at	4.48885	4.47659	4.61555	4.45224
1369407_at	5.77477	5.60116	5.86432	6.20529
1369408_at	7.53518	7.53569	7.62936	7.66818
1369409_at	7.53897	7.32649	7.70751	7.52984
1369410_at	7.45823	7.53399	7.46083	7.16751
1369411_at	4.54959	4.54339	4.46485	4.56137
1369412_a_at	8.59606	8.60573	8.42725	8.49709
1369413_at	4.7344	4.77993	5.00267	5.2843
1369414_at	9.89868	9.85981	9.98708	9.68914
1369415_at	8.14366	8.20162	8.71883	8.24201
1369416_at	6.83824	6.97646	7.2008	7.13666
1369417_a_at	7.54857	7.58351	7.57665	7.33128
1369418_at	4.96732	4.9691	5.11482	5.26003
1369419_at	4.9046	4.86655	4.9139	5.0234
1369420_at	5.68304	5.79152	5.81884	5.82175
1369421_at	8.24353	8.14644	8.03865	8.08847
1369422_at	4.70788	4.7031	4.80791	5.1124
1369423_at	5.04071	4.91291	5.07242	5.1864
1369424_at	4.61199	4.30009	4.47861	4.61831
1369425_at	10.0349	10.0432	9.69216	9.92788
1369426_at	4.68472	4.72857	4.74014	4.8384
1369427_at	5.14053	5.15963	5.35781	5.41581
1369428_a_at	5.65192	5.72052	5.90065	6.39787
1369429_at	4.0084	4.11698	4.00039	4.1034
1369430_at	5.0953	5.10479	5.1587	5.46759
1369431_at	6.59905	6.46363	6.50187	6.42834
1369432_at	5.98353	6.10133	6.08873	6.20914
1369433_at	8.32653	8.25607	7.9293	7.78392
1369434_at	5.90035	5.92925	5.97955	6.04791
1369435_at	5.31646	5.48405	5.25648	4.98929
1369436_at	4.92301	4.64035	4.87983	5.38319
1369437_at	6.13163	6.03535	6.323	6.54883
1369438_at	6.13129	6.26807	6.44068	6.80475
1369439_at	4.41593	4.50138	4.44349	4.59292
1369440_at	4.54055	4.6661	4.81569	4.94852
1369441_at	4.82674	4.82883	4.90282	5.1049
1369442_at	5.75569	5.70646	5.74772	5.60378
1369443_at	5.13782	5.12268	5.24172	5.32678
1369444_at	4.7543	4.6772	4.816	5.01822
1369445_at	6.54307	6.58785	6.58256	6.46377
1369446_at	6.00264	6.15377	6.29577	6.67687
1369447_at	5.79912	5.77383	6.02875	6.06703
1369448_at	6.31845	6.36692	6.53625	6.51585
[truncated: 29,102 more rows]
